# Supplementary material for: Longitudinal changes and variation in human DNA methylation analysed with the Illumina MethylationEPIC BeadChip assay and their implications on forensic age prediction
Source: Sci Rep. 2023 Dec 8;13:21658. doi: 10.1038/s41598-023-49064-7 (PMC10709620; doi:10.1038/s41598-023-49064-7)
Supplement: Supplementary file 2 — Supplementary Tables. [file 41598_2023_49064_MOESM2_ESM.xlsx]

## Sheet: Sheet1
	Age					Variance				Probe information
Probe ID	Estimate	Std.	p-value	p-value(bonferroni)	R2	Total Variance	Ratio between estimate and variance	Individuals with opposite trend (N)	Individuals with opposite trend (%)	Chromosomal position (hg38)	Gene	Relation to CpG island	Genomic region	450k loci
cg00006081	0.00171211	0.000274293	6.4608e-09	0.00404778	0.221113	0.00140003	0.817722	12	18.75	chr10:123149391	HMX2	Island	Distal promotor	TRUE
cg00009038	0.00120658	0.000205038	6.12881e-08	0.0383978	0.133239	0.00128409	1.06424	12	18.75	chr2:131394594		Island	Distal Intergenic	TRUE
cg00019759	0.00116927	0.000184707	4.29531e-09	0.00269107	0.223067	0.000645648	0.552179	19	29.6875	chr1:212514500		Shore	Distal Intergenic	TRUE
cg00020991	-0.002365	0.000334737	1.59346e-10	9.98327e-05	0.229744	0.00254255	1.07507	11	17.1875	chr4:169009278	CBR4	Shore	Distal promotor	TRUE
cg00023197	0.00103045	0.000162811	4.17177e-09	0.00261367	0.227507	0.000488846	0.474399	16	25	chr20:46651604	SLC13A3;SLC13A3;SLC13A3;SLC13A3;SLC13A3	Shore	Promoter (<=1kb)	NA
cg00030420	0.00242389	0.000368679	1.86687e-09	0.00116962	0.198188	0.00322282	1.3296	12	18.75	chr5:141304205	SLC25A2	Island	Promoter (<=1kb)	TRUE
cg00036732	-0.00196381	0.000325912	1.72581e-08	0.0108124	0.221729	0.00183537	0.934594	19	29.6875	chr10:101007750	LZTS2	Shore	3' UTR	TRUE
cg00037457	0.00220724	0.000335694	1.63719e-09	0.00102572	0.211396	0.0024642	1.11642	19	29.6875	chr17:61454383		Island	Distal promotor	TRUE
cg00044448	-0.00136845	0.000213506	2.95785e-09	0.00185313	0.225921	0.000869965	0.635731	14	21.875	chr17:38609174		Shelf	Distal Intergenic	NA
cg00046877	-0.00114656	0.000155921	3.53863e-11	2.217e-05	0.249585	0.000535908	0.467406	13	20.3125	chr22:19715141	SEP5	Shore	Promoter (<=1kb)	NA
cg00048759	0.00278907	0.000360442	3.04569e-12	1.90817e-06	0.308805	0.00236076	0.846431	17	26.5625	chr7:100177799	STAG3;GPC2	Island	Promoter (<=1kb)	TRUE
cg00055679	0.00142334	0.000181408	1.95186e-12	1.22287e-06	0.303965	0.000628982	0.441906	14	21.875	chr13:78596295		Island	Intron	TRUE
cg00059225	0.00227997	0.000208167	7.1541e-20	4.48214e-14	0.46547	0.000809386	0.354998	9	14.0625	chr5:151924796	GLRA1;GLRA1;GLRA1;GLRA1	Island	Promoter (<=1kb)	TRUE
cg00062245	0.0015905	0.000205098	3.00733e-12	1.88413e-06	0.302625	0.000790394	0.496947	16	25	chr17:44384892	ITGA2B	Island	Intron	TRUE
cg00067981	-0.00168732	0.00027749	1.32987e-08	0.00833185	0.227001	0.0013145	0.779047	23	35.9375	chr21:25882133	APP;APP;APP;APP;APP;APP;APP;APP;APP;APP	OpenSea	Intron	NA
cg00073181	0.00203286	0.000272859	1.85596e-11	1.16279e-05	0.26848	0.00152666	0.750994	9	14.0625	chr1:223134995	TLR5	OpenSea	Promoter (<=1kb)	NA
cg00073837	0.00141056	0.000212826	9.12355e-10	0.000571603	0.259865	0.000768358	0.544717	14	21.875	chr2:222312289		Island	Distal Intergenic	TRUE
cg00074818	0.00206433	0.000228806	7.48514e-14	4.68954e-08	0.190056	0.00246233	1.1928	7	10.9375	chr8:8702917	CLDN23	Island	Promoter (<=1kb)	TRUE
cg00075507	0.00223998	0.000332422	8.03424e-10	0.000503356	0.211298	0.00253934	1.13364	15	23.4375	chr17:28381207	SARM1	Island	Exon	TRUE
cg00076555	-0.00224624	0.000333544	1.00889e-09	0.000632083	0.191577	0.00288683	1.28519	15	23.4375	chr3:49668002	BSN	OpenSea	3' UTR	TRUE
cg00084338	0.00430669	0.000607172	7.17941e-10	0.0004498	0.0780409	0.0297092	6.89839	12	18.75	chr6:170286832	DLL1	Shore	Intron	TRUE
cg00094518	0.00310728	0.000455955	3.9559e-10	0.000247843	0.247662	0.00397675	1.27982	12	18.75	chr7:130733722	KLF14	Island	Promoter (<=1kb)	TRUE
cg00103075	-0.00132124	0.00022116	3.41492e-08	0.0213949	0.158444	0.00125715	0.951494	14	21.875	chr11:8310117		OpenSea	Distal Intergenic	NA
cg00141330	0.0031086	0.000503212	9.89736e-09	0.00620083	0.203309	0.00513424	1.65163	16	25	chr5:59277065	PDE4D;PDE4D;PDE4D;PDE4D;PDE4D;PDE4D	OpenSea	Promoter (<=1kb)	NA
cg00145253	0.0014267	0.000168223	7.19511e-14	4.50784e-08	0.332136	0.00055495	0.388974	14	21.875	chr1:75137172	LHX8	Island	Distal promotor	TRUE
cg00158333	0.000957983	0.000148184	2.25049e-09	0.00140996	0.22854	0.000420032	0.438455	16	25	chr17:48998493	IGF2BP1;IGF2BP1	Island	Distal promotor	TRUE
cg00159764	-0.0018315	0.000310106	3.82358e-08	0.0239553	0.179027	0.00208563	1.13876	19	29.6875	chr20:36431271	DLGAP4	Shore	Intron	TRUE
cg00169725	0.00108235	0.00018738	5.86481e-08	0.0367438	0.197006	0.000647419	0.598158	17	26.5625	chr5:177116900		Island	Distal Intergenic	TRUE
cg00173659	0.0016011	0.000271315	4.3942e-08	0.0275303	0.164496	0.0017654	1.10262	19	29.6875	chr7:157078394		Island	Distal Intergenic	TRUE
cg00174428	0.00153474	0.000228915	8.93557e-10	0.000559826	0.216408	0.00115638	0.75347	16	25	chr1:165235554	LMX1A	Island	Intron	TRUE
cg00178249	0.00150525	0.000222637	4.57576e-10	0.000286678	0.263793	0.000857376	0.569589	17	26.5625	chr8:76677673	LOC100192378	Shore	Intron	TRUE
cg00182727	0.00114235	0.000157239	4.04659e-11	2.53525e-05	0.271463	0.000474845	0.415675	17	26.5625	chr20:46011862	MMP9	Island	Distal promotor	TRUE
cg00184376	0.000928583	0.000146182	3.73361e-09	0.00233916	0.228545	0.000394634	0.424985	14	21.875	chr13:27924908	PDX1	Island	3' UTR	TRUE
cg00189689	-0.00347683	0.000460149	1.85057e-11	1.15941e-05	0.233886	0.00536871	1.54414	15	23.4375	chr11:413350	SIGIRR;SIGIRR;SIGIRR	Shelf	Distal promotor	NA
cg00203687	-0.00186688	0.000293091	4.83154e-09	0.00302702	0.190272	0.002011	1.0772	18	28.125	chr13:20107061		OpenSea	Distal Intergenic	NA
cg00210007	-0.00241076	0.000399263	2.86916e-08	0.0179757	0.148044	0.00453472	1.88103	14	21.875	chr1:217078224	ESRRG;ESRRG;ESRRG;ESRRG;ESRRG;ESRRG;ESRRG;ESRRG;ESRRG	OpenSea	Distal promotor	NA
cg00213822	-0.00157649	0.000258835	1.50785e-08	0.00944686	0.196629	0.00137678	0.873323	20	31.25	chr6:10210083		OpenSea	Intron	NA
cg00249383	0.0033699	0.000564801	2.56286e-08	0.0160567	0.197377	0.00626127	1.858	16	25	chr16:2237762	DNASE1L2	Island	Distal promotor	TRUE
cg00251125	-0.00121357	0.000177825	6.30682e-10	0.000395131	0.199263	0.000802439	0.66122	16	25	chr1:228207749	OBSCN;OBSCN	OpenSea	Promoter (<=1kb)	TRUE
cg00260802	0.00135235	0.000209918	2.47465e-09	0.00155041	0.229298	0.000833444	0.616295	14	21.875	chr20:21391565		Island	Distal Intergenic	TRUE
cg00270625	0.0031623	0.000474195	2.63786e-09	0.00165265	0.124245	0.00955709	3.02219	14	21.875	chr22:50578590	CPT1B;CPT1B;CPT1B;CPT1B;CHKB-CPT1B;CPT1B;CPT1B;CPT1B;CPT1B;CPT1B;CPT1B;CPT1B	Island	Promoter (<=1kb)	TRUE
cg00277334	-0.0013998	0.000209398	4.34717e-09	0.00272356	0.0613617	0.00406397	2.90324	12	18.75	chr10:80444504		OpenSea	Distal Intergenic	TRUE
cg00286125	0.00218857	0.000288218	1.14569e-11	7.17789e-06	0.255148	0.0018959	0.866271	16	25	chr19:35756005	HSPB6	Island	Distal promotor	TRUE
cg00298065	0.00215101	0.000295505	1.38463e-10	8.6749e-05	0.163224	0.00321609	1.49515	14	21.875	chr19:58204210	ZNF274;ZNF274;ZNF274	Island	Intron	TRUE
cg00301660	0.00151447	0.000257302	5.48196e-08	0.0343452	0.147055	0.00180377	1.19102	9	14.0625	chr8:48870710		Island	Distal Intergenic	TRUE
cg00303541	0.0034842	0.00022477	4.49941e-25	2.81895e-19	0.327479	0.00338023	0.970157	0	0	chr3:51707264	GRM2;GRM2	Island	Promoter (<=1kb)	TRUE
cg00305797	-0.00275374	0.000412559	1.7612e-09	0.00110341	0.16987	0.00502447	1.8246	15	23.4375	chr4:186068082	TLR3	OpenSea	Distal promotor	NA
cg00320447	-0.00173638	0.000288293	2.18542e-08	0.013692	0.187528	0.0017711	1.02	13	20.3125	chr12:131637442		OpenSea	Distal Intergenic	NA
cg00327072	0.00219047	0.000298938	4.84768e-11	3.03714e-05	0.233833	0.00213161	0.973129	13	20.3125	chr5:172683474	NEURL1B	Island	Exon	TRUE
cg00329615	-0.00346546	0.000361041	7.03531e-16	4.40772e-10	0.321978	0.00342891	0.989452	12	18.75	chr3:118987801	IGSF11;IGSF11	OpenSea	Intron	TRUE
cg00331334	-0.00187539	0.000310828	2.27246e-08	0.0142373	0.178106	0.00220058	1.1734	20	31.25	chr4:155442240		OpenSea	Distal Intergenic	NA
cg00340855	-0.0021733	0.000350112	9.0205e-09	0.00565147	0.199022	0.00257734	1.18591	16	25	chr6:30490809	HLA-E	Shore	Distal promotor	TRUE
cg00358895	-0.0020295	0.000312351	1.92528e-09	0.00120621	0.229784	0.00187191	0.922352	17	26.5625	chr4:36256583	LOC439933;LOC439933	OpenSea	Exon	NA
cg00363382	-0.00113873	0.000187349	1.36629e-08	0.00856002	0.218597	0.000628475	0.551908	17	26.5625	chr8:37783821		OpenSea	Distal Intergenic	NA
cg00370612	-0.00129035	0.000214925	4.42895e-08	0.027748	0.114047	0.0017537	1.35909	16	25	chr4:89438495		OpenSea	Distal Intergenic	NA
cg00378510	0.00259241	0.00035833	3.3994e-10	0.000212977	0.0953705	0.00864331	3.33408	9	14.0625	chr19:2291021	LINGO3	Island	5' UTR	TRUE
cg00384539	0.00199722	0.000289506	2.2737e-10	0.00014245	0.270997	0.0014549	0.728461	16	25	chr8:70071332	PRDM14	Island	Promoter (<=1kb)	TRUE
cg00387658	-0.00135703	0.000231071	5.13819e-08	0.0321915	0.159865	0.00131218	0.966947	16	25	chr20:56411737	CASS4;CASS4;CASS4;CASS4	OpenSea	Promoter (<=1kb)	TRUE
cg00417323	-0.00294967	0.000371203	1.63384e-12	1.02362e-06	0.283458	0.00298205	1.01098	13	20.3125	chr18:31727996		Shelf	Distal Intergenic	TRUE
cg00417826	-0.00163233	0.000197859	3.48772e-13	2.1851e-07	0.297502	0.000853075	0.522611	11	17.1875	chr9:98848424	GALNT12	OpenSea	Intron	NA
cg00418943	0.00139549	0.000193293	8.10294e-11	5.0766e-05	0.23099	0.000879037	0.629913	12	18.75	chr1:3612118	MEGF6	Island	Promoter (<=1kb)	TRUE
cg00419702	0.00178442	0.000268874	1.44299e-09	0.000904056	0.197897	0.00174985	0.980626	16	25	chr22:38089287	BAIAP2L2	Island	Distal promotor	TRUE
cg00439658	0.00167944	0.000186741	3.13056e-15	1.96134e-09	0.392046	0.000593033	0.353113	15	23.4375	chr17:74852530	GRIN2C	Island	3' UTR	TRUE
cg00448560	-0.001219	0.000196032	6.83917e-09	0.00428483	0.229682	0.000675716	0.55432	21	32.8125	chr16:49491816	ZNF423	Shore	Intron	TRUE
cg00448707	0.00238339	0.00036907	5.35666e-09	0.00335602	0.143788	0.00458632	1.92429	11	17.1875	chr1:68047245	DIRAS3	Island	Exon	TRUE
cg00451635	-0.0010431	0.000169916	1.56462e-08	0.00980254	0.168843	0.000726219	0.696211	19	29.6875	chr16:10581173	EMP2	Shore	Promoter (<=1kb)	TRUE
cg00457913	0.00228285	0.000388927	5.01705e-08	0.0314325	0.164417	0.00359098	1.57302	16	25	chr6:48068867	C6orf138	Shore	Promoter (<=1kb)	TRUE
cg00462994	0.00119258	0.000174174	3.19264e-10	0.000200023	0.255481	0.000561965	0.471216	19	29.6875	chr17:44004587	NAGS;PYY	Shore	Promoter (<=1kb)	TRUE
cg00469310	-0.00301158	0.000360208	4.2646e-13	2.67183e-07	0.259706	0.00350531	1.16394	9	14.0625	chr2:42010165		OpenSea	Distal Intergenic	NA
cg00475490	-0.00210923	0.000318328	1.07948e-09	0.000676306	0.230771	0.00201066	0.953267	19	29.6875	chr11:86806068	PRSS23;PRSS23;PRSS23;PRSS23;PRSS23;PRSS23;PRSS23	OpenSea	Intron	NA
cg00481951	0.0022566	0.000237529	1.2296e-15	7.70365e-10	0.314175	0.00150717	0.667897	7	10.9375	chr3:187669862	SST	Shore	Promoter (<=1kb)	TRUE
cg00484358	0.00156476	0.000167516	4.59308e-16	2.87763e-10	0.400155	0.000497645	0.318033	9	14.0625	chr1:110068373	ALX3	Island	Distal promotor	TRUE
cg00489401	0.0015867	0.000235405	5.10933e-10	0.000320107	0.265107	0.000946253	0.596365	20	31.25	chr5:180648875	FLT4;FLT4	Island	Promoter (<=1kb)	TRUE
cg00496004	0.00101841	0.000177479	6.75442e-08	0.0423174	0.203417	0.00055069	0.540734	20	31.25	chr11:130159586	ST14	Shore	Promoter (<=1kb)	TRUE
cg00503840	0.00139302	0.000172377	4.52898e-13	2.83747e-07	0.341379	0.00050761	0.364394	19	29.6875	chr7:97021197	DLX5	Island	Intron	TRUE
cg00525823	0.00142653	0.000224521	5.21583e-09	0.00326779	0.189519	0.00117997	0.827157	14	21.875	chr18:11148511	FAM38B	Island	Promoter (<=1kb)	TRUE
cg00529958	0.00172431	0.00028813	2.1154e-08	0.0132533	0.21615	0.00146191	0.847827	16	25	chr13:99972034	ZIC5	Island	Promoter (<=1kb)	TRUE
cg00548268	0.00143625	0.00023933	1.98341e-08	0.0124263	0.213549	0.00103002	0.717161	15	23.4375	chr7:98616518	NPTX2	Island	Promoter (<=1kb)	TRUE
cg00554413	0.00124248	0.000217651	7.76943e-08	0.0486765	0.201068	0.000831695	0.669381	17	26.5625	chr1:58576441	TACSTD2	Island	Distal promotor	TRUE
cg00569447	0.0013906	0.000233563	2.44337e-08	0.0153081	0.219838	0.000930474	0.669115	14	21.875	chr5:51399390		Island	Distal Intergenic	TRUE
cg00578032	0.00134691	0.00023214	5.35242e-08	0.0335337	0.193577	0.00102471	0.760785	16	25	chr19:37817429		Island	Promoter (<=1kb)	TRUE
cg00582628	-0.00185419	0.000298085	6.84747e-09	0.00429003	0.227164	0.00158589	0.855299	14	21.875	chr8:53851955	RGS20	OpenSea	Promoter (<=1kb)	TRUE
cg00590324	0.00160397	0.000257144	6.21269e-09	0.00389234	0.231403	0.00115861	0.72234	19	29.6875	chr6:133891594	TCF21;TCF21	Island	Distal promotor	TRUE
cg00602880	-0.00244765	0.000340739	8.02097e-11	5.02525e-05	0.243969	0.00251721	1.02842	12	18.75	chr1:203452105		OpenSea	Distal Intergenic	NA
cg00609135	0.000958857	0.000159249	1.80764e-08	0.0113251	0.214137	0.000457486	0.477116	15	23.4375	chr6:26613786		Island	Distal Intergenic	TRUE
cg00613752	0.00212528	0.000359638	3.007e-08	0.0188393	0.216306	0.00221883	1.04402	15	23.4375	chr6:109979105	GPR6;GPR6	Island	Promoter (<=1kb)	TRUE
cg00621805	-0.0021432	0.000265906	6.26229e-13	3.92341e-07	0.31511	0.00135363	0.631594	11	17.1875	chr7:74566885	GTF2IRD1;GTF2IRD1;GTF2IRD1	OpenSea	Intron	NA
cg00637837	-0.00239234	0.000329411	3.52091e-11	2.2059e-05	0.288716	0.00191175	0.799115	10	15.625	chr1:60697546	LOC101926964	OpenSea	Intron	NA
cg00637875	-0.00175744	0.000295125	2.72157e-08	0.017051	0.195981	0.00171802	0.977571	16	25	chr1:227192621	CDC42BPA;CDC42BPA	OpenSea	Intron	NA
cg00643333	0.0031995	0.000493148	6.18488e-09	0.00387491	0.112476	0.0109521	3.42306	14	21.875	chr22:45309156	FAM118A;FAM118A	Shore	Promoter (<=1kb)	TRUE
cg00644823	0.00116196	0.000180139	2.75214e-09	0.00172425	0.213351	0.000674971	0.58089	10	15.625	chr1:90835904		Island	Exon	TRUE
cg00654888	0.00135094	0.000230162	3.68314e-08	0.0230754	0.207575	0.000944643	0.69925	18	28.125	chr2:118845557	EN1	Island	Distal promotor	TRUE
cg00655788	-0.00200906	0.000321516	9.98916e-09	0.00625835	0.168641	0.00269789	1.34287	13	20.3125	chr11:122105875	MIR100HG	OpenSea	Intron	NA
cg00664406	0.00348349	0.000298342	2.23776e-20	1.40199e-14	0.408284	0.00238449	0.684511	4	6.25	chr3:51706859	GRM2;GRM2	Island	Promoter (<=1kb)	TRUE
cg00664416	0.00221414	0.00031692	1.48947e-10	9.33175e-05	0.270445	0.0017931	0.809841	11	17.1875	chr1:37795520	MANEAL;MANEAL;MANEAL;MANEAL	Shore	Promoter (<=1kb)	TRUE
cg00667751	0.00131776	0.000226273	7.40436e-08	0.0463893	0.14046	0.0014408	1.09337	21	32.8125	chr6:28988543		Island	Distal Intergenic	TRUE
cg00668453	-0.00103541	0.000178828	5.46565e-08	0.0342431	0.198982	0.000585148	0.565138	18	28.125	chr19:4589691		OpenSea	Distal Intergenic	NA
cg00676294	-0.0029197	0.000339631	6.4032e-14	4.0117e-08	0.307941	0.00259756	0.889669	9	14.0625	chr8:68261155		OpenSea	Distal Intergenic	NA
cg00683332	0.00200764	0.000335406	2.58773e-08	0.0162125	0.185521	0.00239925	1.19506	17	26.5625	chr16:51154786		Island	Distal Intergenic	TRUE
cg00686880	0.00188693	0.000204682	9.87607e-16	6.1875e-10	0.387204	0.000764021	0.404901	12	18.75	chr21:41766362	RIPK4	Island	Promoter (<=1kb)	TRUE
cg00688297	0.00337719	0.000369939	2.58515e-15	1.61963e-09	0.357963	0.00277363	0.821283	13	20.3125	chr8:144526908	LRRC24;MGC70857	Island	Promoter (<=1kb)	TRUE
cg00688962	0.00304708	0.000522884	4.64622e-08	0.0291092	0.198727	0.00507583	1.6658	18	28.125	chr4:21948944	KCNIP4	Island	Promoter (<=1kb)	TRUE
cg00695112	-0.00182208	0.000273842	7.89052e-10	0.000494352	0.255755	0.00130991	0.718909	15	23.4375	chr9:69247831	TJP2;TJP2;TJP2;TJP2;TJP2;TJP2	Shore	Distal promotor	TRUE
cg00701456	0.00159493	0.000260709	1.59165e-08	0.00997189	0.177261	0.00160083	1.0037	14	21.875	chr12:130916502		OpenSea	Distal Intergenic	NA
cg00721530	0.00191319	0.000294974	1.85981e-09	0.0011652	0.241906	0.00155527	0.812922	14	21.875	chr15:89408173		Shore	Distal Intergenic	TRUE
cg00722786	-0.00250289	0.000299732	8.19397e-13	5.13364e-07	0.213454	0.00312981	1.25048	11	17.1875	chr18:50152151	MYO5B	OpenSea	Intron	NA
cg00730561	0.00239637	0.000381476	8.29836e-09	0.00519904	0.17353	0.00370831	1.54747	12	18.75	chr10:100519946	SEC31B	Island	Promoter (<=1kb)	TRUE
cg00740914	-0.00199376	0.000318123	1.03079e-08	0.00645807	0.156047	0.00291492	1.46202	14	21.875	chr2:66424979		Shore	Exon	TRUE
cg00741624	0.0017004	0.000206882	2.24317e-13	1.40538e-07	0.338111	0.000767438	0.451327	12	18.75	chr14:93431043	KIAA1409	Island	Intron	TRUE
cg00745389	0.00122291	0.000192281	3.39341e-09	0.00212602	0.241624	0.000636431	0.520421	17	26.5625	chr7:32427823		Island	Distal Intergenic	TRUE
cg00748589	0.00212164	0.000208855	6.20691e-18	3.88872e-12	0.427077	0.000818745	0.385902	9	14.0625	chr12:11500552		Island	Distal Intergenic	TRUE
cg00753885	-0.00206158	0.00026418	2.00601e-12	1.25679e-06	0.32118	0.00121793	0.590773	13	20.3125	chr12:57008013		Shore	Distal promotor	TRUE
cg00757070	-0.00127845	0.000213531	2.12978e-08	0.0133434	0.211853	0.000824435	0.64487	17	26.5625	chr11:118956372	UPK2	OpenSea	Promoter (<=1kb)	TRUE
cg00764612	0.00246661	0.000370744	9.42536e-10	0.000590512	0.232253	0.00272693	1.10554	15	23.4375	chr1:150282803	C1orf51	Shore	Promoter (<=1kb)	TRUE
cg00779065	0.0016554	0.000285899	5.29552e-08	0.0331772	0.206282	0.00142965	0.863624	17	26.5625	chr14:60652500		Shelf	Distal Intergenic	TRUE
cg00792688	-0.00154372	0.000257934	2.76375e-08	0.0173153	0.179179	0.00148018	0.958838	12	18.75	chr22:43397796		OpenSea	Distal Intergenic	TRUE
cg00793186	0.00139006	0.000239295	4.83281e-08	0.0302782	0.209278	0.000989881	0.712112	21	32.8125	chr5:139903515	NRG2;NRG2;NRG2;NRG2	Shore	Intron	TRUE
cg00806461	0.00113386	0.000169064	8.7894e-10	0.000550668	0.21587	0.00063318	0.558431	13	20.3125	chr3:194687342	FAM43A	Island	Distal promotor	TRUE
cg00808170	0.0018069	0.000240078	2.39376e-11	1.49972e-05	0.221905	0.00155221	0.859043	12	18.75	chr5:141428220	PCDHGA4;PCDHGA11;PCDHGA11;PCDHGA9;PCDHGA1;PCDHGB1;PCDHGB8P;PCDHGB6;PCDHGB3;PCDHGB7;PCDHGA6;PCDHGA8;PCDHGA10;PCDHGA5;PCDHGB4;PCDHGA3;PCDHGA2;PCDHGB2;PCDHGA7;PCDHGB5	Island	Distal promotor	TRUE
cg00809772	-0.00123082	0.000194246	5.82955e-09	0.0036523	0.187823	0.000888199	0.721629	11	17.1875	chr11:6746853		OpenSea	Distal Intergenic	NA
cg00819895	-0.00259834	0.00037191	5.12774e-10	0.00032126	0.164494	0.00464949	1.78941	7	10.9375	chr13:33787358		OpenSea	Distal Intergenic	NA
cg00834585	0.00201696	0.000324219	9.22384e-09	0.00577887	0.189034	0.00236631	1.17321	16	25	chr6:98948239	FBXL4;FBXL4;FBXL4;FBXL4	Shore	Promoter (<=1kb)	NA
cg00843264	0.00154948	0.000238314	3.18106e-09	0.00199298	0.175851	0.00152562	0.984602	12	18.75	chr21:44369002	TRPM2;TRPM2	Shore	Promoter (<=1kb)	NA
cg00860225	0.00168985	0.000256938	1.97598e-09	0.00123798	0.191242	0.00163738	0.968949	13	20.3125	chr17:28986139	SEZ6;SEZ6	Island	Intron	TRUE
cg00871487	0.00327715	0.000334801	1.26931e-14	7.95241e-09	0.0860185	0.0154723	4.72125	8	12.5	chr5:170861775	RANBP17	Shore	Promoter (<=1kb)	NA
cg00875989	0.00139785	0.000224999	7.00946e-09	0.00439152	0.230263	0.000885639	0.633571	18	28.125	chr18:47247683		Island	Distal promotor	TRUE
cg00884731	0.00228248	0.000385378	3.36632e-08	0.0210905	0.186389	0.00308337	1.35089	13	20.3125	chr9:83063218	RASEF	Island	Promoter (<=1kb)	NA
cg00889398	0.00110228	0.000155173	1.43362e-10	8.98181e-05	0.225756	0.000564983	0.51256	11	17.1875	chr13:27927952		Island	Distal Intergenic	TRUE
cg00891995	-0.00260717	0.000281771	2.69865e-15	1.69074e-09	0.327034	0.0018965	0.727418	11	17.1875	chr1:153140786	SPRR2C	OpenSea	Promoter (<=1kb)	TRUE
cg00941666	-0.00189304	0.000291921	2.11627e-09	0.00132587	0.225308	0.00167066	0.882527	19	29.6875	chr2:128503985		OpenSea	Distal Intergenic	NA
cg00959431	0.00108978	0.000181187	1.84445e-08	0.0115557	0.216012	0.000584422	0.536273	18	28.125	chr9:77023201		Island	Downstream	TRUE
cg00967552	0.000916922	0.000148086	7.91794e-09	0.0049607	0.224307	0.00039421	0.429927	16	25	chr4:48484299	SLC10A4	Island	Promoter (<=1kb)	TRUE
cg00978634	0.00217837	0.000331055	1.61216e-09	0.00101004	0.210016	0.00242018	1.111	19	29.6875	chr11:120564278	GRIK4;GRIK4;GRIK4	Island	Promoter (<=1kb)	NA
cg00979931	0.00147873	0.000228205	6.1044e-09	0.00382449	0.117782	0.00222068	1.50175	12	18.75	chr11:72822619	ATG16L2	Island	Intron	TRUE
cg01020263	-0.00156344	0.000269431	7.88203e-08	0.049382	0.143071	0.00198505	1.26967	19	29.6875	chr16:50698162	NOD2	OpenSea	Distal promotor	TRUE
cg01021271	-0.00453358	0.000323809	6.86307e-24	4.29981e-18	0.407385	0.00405382	0.894176	3	4.6875	chr11:82557476		OpenSea	Distal Intergenic	NA
cg01047555	0.00233927	0.000324101	8.44389e-11	5.29022e-05	0.228372	0.00250693	1.07167	13	20.3125	chr6:127514845	C6orf174	Island	Exon	TRUE
cg01071444	-0.00188469	0.000258911	6.28628e-11	3.93845e-05	0.229195	0.00161969	0.859397	13	20.3125	chr2:145940185		OpenSea	Distal Intergenic	NA
cg01080998	0.00126795	0.000196275	2.12758e-09	0.00133296	0.250544	0.000652049	0.514255	14	21.875	chr5:88685360	LOC645323	Island	Promoter (<=1kb)	TRUE
cg01084435	0.0013453	0.000223552	3.41159e-08	0.0213741	0.138498	0.00152638	1.1346	13	20.3125	chr16:58501652	NDRG4;NDRG4;NDRG4	Island	Distal promotor	TRUE
cg01097384	0.00381155	0.000564716	1.02444e-09	0.000641828	0.183984	0.00873646	2.2921	15	23.4375	chr11:1337445		Island	Distal Intergenic	TRUE
cg01101380	0.0018517	0.000317066	5.53594e-08	0.0346835	0.167481	0.00231092	1.248	13	20.3125	chr1:35573572	TFAP2E;TFAP2E	Island	Promoter (<=1kb)	TRUE
cg01106338	0.0014823	0.000239246	9.62833e-09	0.00603229	0.197253	0.0012124	0.817913	15	23.4375	chr18:47264143		Island	Distal Intergenic	TRUE
cg01124297	-0.00394316	0.000423234	5.52945e-15	3.46428e-09	0.275138	0.00555404	1.40852	10	15.625	chr2:43314777	THADA;THADA;THADA	OpenSea	Intron	NA
cg01127300	-0.00172464	0.00028931	3.9804e-08	0.0249378	0.146656	0.00234658	1.36062	13	20.3125	chr22:38218789		Shelf	Downstream	TRUE
cg01141413	-0.00131693	0.000202673	2.32215e-09	0.00145486	0.209511	0.000887211	0.673699	17	26.5625	chr4:1762425		Shore	Distal Intergenic	TRUE
cg01141812	0.00139808	0.000202095	2.19138e-10	0.000137293	0.261382	0.000748901	0.535663	17	26.5625	chr6:122995979	CLVS2	Shore	Promoter (<=1kb)	TRUE
cg01146808	-0.00163699	0.00025998	7.13066e-09	0.00446746	0.183478	0.00161693	0.987745	13	20.3125	chr6:106103493	PRDM1;PRDM1	OpenSea	Intron	TRUE
cg01150129	0.0024506	0.000422327	5.20329e-08	0.0325994	0.197874	0.00330076	1.34692	15	23.4375	chr17:82604222	FOXK2	Shelf	3' UTR	NA
cg01156568	-0.00212736	0.000263139	5.97677e-13	3.74453e-07	0.310196	0.00136454	0.641424	16	25	chr6:87139517		OpenSea	Distal Intergenic	NA
cg01166145	0.00173123	0.000296301	5.19339e-08	0.0325373	0.174334	0.00192464	1.11172	14	21.875	chr4:54227525		Shore	Distal promotor	TRUE
cg01175767	0.00107944	0.000181748	2.69522e-08	0.0168859	0.207935	0.000601795	0.557504	19	29.6875	chr1:111740623	C1orf183;C1orf183	Island	Promoter (<=1kb)	TRUE
cg01178535	-0.00103917	0.000180551	7.97037e-08	0.0499355	0.166039	0.0007354	0.707679	17	26.5625	chr9:34654591	IL11RA;IL11RA	OpenSea	Promoter (<=1kb)	NA
cg01185080	0.00209869	0.000356164	5.029e-08	0.0315074	0.152658	0.00331476	1.57944	17	26.5625	chr15:90000581	ZNF710	Island	Promoter (<=1kb)	TRUE
cg01196790	-0.00189336	0.000315257	1.9066e-08	0.0119451	0.218086	0.00174266	0.920406	17	26.5625	chr21:43761496	PDXK	Shelf	3' UTR	NA
cg01199321	-0.00178117	0.000239497	2.65403e-11	1.66279e-05	0.246851	0.00131242	0.736828	12	18.75	chr5:170267359	LCP2	OpenSea	Promoter (<=1kb)	NA
cg01202600	-0.0010368	0.000175918	3.73172e-08	0.0233797	0.189101	0.000624997	0.602813	15	23.4375	chr5:133924500		OpenSea	Distal Intergenic	NA
cg01215442	0.00127905	0.000192072	2.33281e-09	0.00146154	0.140609	0.00135572	1.05994	11	17.1875	chr19:18869634	GDF1;LASS1	Island	Intron	TRUE
cg01217984	0.00150766	0.000184447	1.41136e-12	8.84238e-07	0.226951	0.00104977	0.696293	10	15.625	chr7:27103616	HOXA2	Island	Promoter (<=1kb)	TRUE
cg01222316	-0.00123058	0.000182521	1.79027e-09	0.00112163	0.133443	0.00133332	1.08349	15	23.4375	chr17:79391833	HRNBP3	OpenSea	Intron	TRUE
cg01228290	-0.00145452	0.000225014	2.97587e-09	0.00186442	0.198563	0.00115777	0.795984	12	18.75	chr11:91397282		OpenSea	Distal Intergenic	NA
cg01228357	-0.0028754	0.000451227	3.88355e-09	0.0024331	0.212768	0.0041477	1.44248	11	17.1875	chr2:105473375		OpenSea	Distal Intergenic	NA
cg01239651	-0.00236076	0.000395958	2.72145e-08	0.0170503	0.192213	0.00317566	1.34518	14	21.875	chr5:68287770	PIK3R1;PIK3R1	Shore	Promoter (<=1kb)	TRUE
cg01240433	0.00114486	0.000174482	2.4589e-09	0.00154053	0.178585	0.000817401	0.713977	17	26.5625	chr1:34885212	DLGAP3	Shore	Intron	TRUE
cg01243823	-0.00290956	0.000281747	9.51219e-17	5.95952e-11	0.278752	0.00296986	1.02072	7	10.9375	chr16:50698301	NOD2	OpenSea	Distal promotor	TRUE
cg01249670	-0.00181556	0.000304089	2.5677e-08	0.016087	0.19489	0.00184629	1.01693	13	20.3125	chr3:71658302		OpenSea	Distal Intergenic	NA
cg01256349	-0.00136987	0.000224226	1.19703e-08	0.00749956	0.217032	0.000917892	0.670059	18	28.125	chr10:100045898	CPN1	OpenSea	Intron	NA
cg01256539	-0.00257596	0.000374682	1.01017e-09	0.000632883	0.135389	0.00574551	2.23044	13	20.3125	chr5:120466327	PRR16	Shore	Distal promotor	TRUE
cg01258940	-0.00430824	0.000437008	4.35715e-16	2.72982e-10	0.294228	0.00603662	1.40118	7	10.9375	chr1:221263915		OpenSea	Distal Intergenic	NA
cg01261075	0.00179982	0.000298236	2.3238e-08	0.014559	0.176007	0.0020562	1.14245	16	25	chr4:186723978	FAT1	Island	Promoter (<=1kb)	NA
cg01276475	0.00141588	0.000222346	3.26339e-09	0.00204456	0.241264	0.000854806	0.603727	15	23.4375	chr6:71886473	RIMS1	Island	Promoter (<=1kb)	TRUE
cg01278873	0.00195472	0.000247098	6.70461e-12	4.20053e-06	0.194928	0.00213966	1.09461	11	17.1875	chr19:44259948	ZNF233;ZNF233	Island	Promoter (<=1kb)	TRUE
cg01281911	0.00166955	0.000237033	1.1549e-10	7.23563e-05	0.284781	0.000949169	0.568517	15	23.4375	chr1:47417014	FOXE3	Island	Promoter (<=1kb)	TRUE
cg01286685	0.00301754	0.000506492	7.59087e-08	0.0475578	0.0718066	0.0159586	5.28861	11	17.1875	chr6:30071248	RNF39;RNF39	Island	Exon	TRUE
cg01287975	0.00153891	0.000228946	5.67032e-10	0.000355253	0.265109	0.000890102	0.578398	21	32.8125	chr7:97731929	TAC1;TAC1;TAC1;TAC1	Island	Promoter (<=1kb)	TRUE
cg01289541	-0.0013773	0.000215915	4.14068e-09	0.0025942	0.207157	0.000984378	0.714715	11	17.1875	chr3:170564269	SLC7A14	OpenSea	Intron	TRUE
cg01293740	-0.0015703	0.000268287	5.37269e-08	0.0336606	0.165177	0.00168976	1.07607	17	26.5625	chr19:53965536	CACNG8	Shelf	Distal promotor	TRUE
cg01294808	0.00371252	0.000552442	7.91471e-10	0.000495868	0.221827	0.00655562	1.76582	14	21.875	chr5:3599572	IRX1	Island	Exon	TRUE
cg01295203	0.00193537	0.000303932	3.2656e-09	0.00204594	0.241605	0.00159417	0.823701	13	20.3125	chr8:70071964	PRDM14	Island	Promoter (<=1kb)	TRUE
cg01297756	0.00107388	0.00017635	1.51028e-08	0.00946211	0.197183	0.000636608	0.592812	14	21.875	chr13:99896161	CLYBL	Island	3' UTR	TRUE
cg01298731	0.00228952	0.000390452	4.34963e-08	0.027251	0.186853	0.00309295	1.35092	15	23.4375	chr4:153790305	SFRP2	Shore	Distal promotor	TRUE
cg01302656	0.00169181	0.000229866	2.43562e-11	1.52595e-05	0.278299	0.00100638	0.594856	12	18.75	chr14:28785647	C14orf23	Island	Exon	TRUE
cg01306563	-0.00125126	0.000209302	4.08474e-08	0.0255915	0.135496	0.00135441	1.08244	12	18.75	chr7:114415019	FOXP2;FOXP2;FOXP2;FOXP2;FOXP2;FOXP2	OpenSea	Promoter (<=1kb)	TRUE
cg01317979	-0.00164018	0.000279367	3.62031e-08	0.0226817	0.215042	0.00133144	0.811764	15	23.4375	chr6:146905743	STXBP5-AS1	OpenSea	Intron	NA
cg01321673	0.00213028	0.000279831	9.38411e-12	5.87928e-06	0.2638	0.00171716	0.806072	15	23.4375	chr22:49999934	IL17REL	Island	Exon	TRUE
cg01324550	-0.00168112	0.000258956	5.51597e-09	0.00345583	0.123275	0.00272523	1.62108	15	23.4375	chr17:48598737	LOC404266;LOC404266;LOC404266;LOC404266;HOXB6;LOC404266	Shore	Distal promotor	TRUE
cg01327863	-0.00098086	0.000160936	1.23723e-08	0.00775143	0.225875	0.000447067	0.455791	18	28.125	chr11:65110795	TM7SF2;TM7SF2;TM7SF2;VPS51;VPS51;VPS51;VPS51	Shore	Distal promotor	NA
cg01331772	0.00327113	0.000504948	3.97366e-09	0.00248955	0.164557	0.00736566	2.25172	11	17.1875	chr2:130337254		OpenSea	Downstream	TRUE
cg01347674	-0.00170227	0.000292394	7.25086e-08	0.0454276	0.143626	0.00234261	1.37617	21	32.8125	chr11:118263358	MPZL2;MPZL2	OpenSea	Distal promotor	NA
cg01348055	-0.00136422	0.000233336	4.324e-08	0.0270905	0.19721	0.0010272	0.752961	14	21.875	chr16:10178931	GRIN2A;GRIN2A;GRIN2A	Shore	Intron	TRUE
cg01353448	0.00205625	0.000332975	2.24319e-08	0.0140539	0.111565	0.00456525	2.22018	12	18.75	chr7:31687298	C7orf16;C7orf16;C7orf16;C7orf16	OpenSea	Promoter (<=1kb)	TRUE
cg01360417	0.00262998	0.000345659	7.53573e-12	4.72124e-06	0.281806	0.00239008	0.908781	13	20.3125	chr7:2138630	MAD1L1;MAD1L1;MAD1L1;MAD1L1;MAD1L1	OpenSea	Intron	NA
cg01367324	-0.00127672	0.000195768	8.3351e-09	0.00522206	0.0626306	0.00330773	2.5908	18	28.125	chr19:49155884	HRC	Shore	Promoter (<=1kb)	NA
cg01369611	-0.00350784	0.000404798	3.52844e-14	2.21062e-08	0.324746	0.00346911	0.988958	9	14.0625	chr5:96026578	LOC101929710	OpenSea	Distal Intergenic	NA
cg01376402	0.00105407	0.000175004	2.20059e-08	0.013787	0.185892	0.000659748	0.625904	12	18.75	chr1:40884489		Island	Distal Intergenic	TRUE
cg01382110	0.001321	0.000220764	2.14801e-08	0.0134576	0.213306	0.000872624	0.660576	13	20.3125	chr18:4454189		Island	Distal promotor	TRUE
cg01405761	0.0012048	0.000182011	1.00803e-09	0.000631545	0.241889	0.000616824	0.511972	16	25	chr8:61288130	CLVS1;CLVS1	OpenSea	Promoter (<=1kb)	TRUE
cg01406416	0.00167264	0.000236622	2.64268e-10	0.000165568	0.183991	0.00168236	1.00581	12	18.75	chr3:35639165	ARPP21	Island	Promoter (<=1kb)	NA
cg01410359	0.00115354	0.00017217	7.54013e-10	0.0004724	0.234085	0.000590316	0.511744	21	32.8125	chr2:38075087	CYP1B1	Island	Distal promotor	TRUE
cg01410876	0.00244961	0.000360587	5.56098e-10	0.000348403	0.224459	0.00281111	1.14757	17	26.5625	chr19:48501459	LMTK3	Island	Intron	TRUE
cg01419035	0.0044109	0.000697648	1.07765e-08	0.0067516	0.128721	0.0178557	4.04808	12	18.75	chr22:50061151	MLC1;MLC1	Shelf	3' UTR	NA
cg01420348	-0.00113582	0.000192379	4.88536e-08	0.0306075	0.150712	0.00098569	0.867823	19	29.6875	chr14:24095757	PCK2;PCK2;PCK2;PCK2	Shore	Promoter (<=1kb)	NA
cg01426818	0.00282442	0.000341295	3.31289e-13	2.07557e-07	0.293139	0.00260817	0.923433	11	17.1875	chr17:79832645		Island	Distal Intergenic	TRUE
cg01434160	0.00104871	0.000180889	5.10974e-08	0.0320132	0.207155	0.000570715	0.544206	18	28.125	chr5:123086716		Shore	Distal promotor	TRUE
cg01447660	-0.00151846	0.000257176	3.08761e-08	0.0193443	0.212775	0.00115664	0.761722	20	31.25	chr2:68925546		OpenSea	Distal Intergenic	TRUE
cg01459453	-0.0027168	0.000341813	1.04841e-11	6.56843e-06	0.145745	0.00586573	2.15906	11	17.1875	chr1:169629974	SELP	OpenSea	Promoter (<=1kb)	TRUE
cg01464052	0.00155385	0.000248651	6.03591e-09	0.00378158	0.226774	0.00111622	0.718353	11	17.1875	chr1:150282727	C1orf51	Shore	Promoter (<=1kb)	TRUE
cg01469108	0.0018627	0.000323423	6.4689e-08	0.0405285	0.192817	0.00196937	1.05727	18	28.125	chr1:60073826	C1orf87	Island	Promoter (<=1kb)	NA
cg01477894	-0.00182165	0.000271973	1.07061e-09	0.000670754	0.203105	0.00176534	0.969085	14	21.875	chr12:4919065		OpenSea	Distal Intergenic	NA
cg01497613	0.000753882	0.000123175	1.2686e-08	0.00794794	0.202155	0.000304127	0.403415	15	23.4375	chr17:49963937		Island	Distal Intergenic	TRUE
cg01503065	0.00111248	0.000194018	7.25578e-08	0.0454585	0.192104	0.000705692	0.634343	18	28.125	chr4:154490654	DCHS2;DCHS2	Island	Distal promotor	TRUE
cg01507436	-0.00232223	0.000340338	1.27216e-09	0.000797024	0.133112	0.0047618	2.05053	14	21.875	chr3:173938290	NLGN1	OpenSea	Intron	NA
cg01511567	-0.00142121	0.00024589	6.21487e-08	0.038937	0.185605	0.00120165	0.845511	18	28.125	chr11:57336157	SSRP1	Shore	Promoter (<=1kb)	TRUE
cg01514353	-0.00149401	0.00025339	3.94639e-08	0.0247247	0.181255	0.00136704	0.915012	16	25	chr22:45863763		Shelf	Distal Intergenic	TRUE
cg01525538	0.00224936	0.000355715	9.02722e-09	0.00565568	0.145549	0.00402729	1.79041	15	23.4375	chr1:228650240	DUSP5P	Island	Exon	TRUE
cg01528542	-0.00299496	0.00037283	5.98896e-13	3.75216e-07	0.340041	0.00236038	0.788119	14	21.875	chr12:81074453		Shelf	Distal Intergenic	TRUE
cg01529753	-0.00119203	0.000201604	7.58147e-08	0.047499	0.0940687	0.00185539	1.55651	10	15.625	chr16:11464085	LOC101927131	OpenSea	Intron	NA
cg01541867	0.00123065	0.000190122	2.0179e-09	0.00126424	0.238463	0.00065578	0.532871	15	23.4375	chr9:84140584		Island	Distal Intergenic	TRUE
cg01542019	-0.00269934	0.000267669	3.4199e-16	2.14262e-10	0.25844	0.00283477	1.05017	7	10.9375	chr19:14562241	TECR	Shelf	Distal promotor	TRUE
cg01557798	0.00256317	0.000217576	4.81087e-20	3.01408e-14	0.368755	0.00152486	0.594912	8	12.5	chr1:228212927	OBSCN;OBSCN	Island	Promoter (<=1kb)	TRUE
cg01570459	-0.00190801	0.000290594	1.45229e-09	0.000909877	0.22724	0.00167856	0.879741	15	23.4375	chr17:7021909	BCL6B	Shore	Distal promotor	NA
cg01573554	0.000899749	0.000145438	1.2338e-08	0.00772996	0.175205	0.000516723	0.574297	22	34.375	chr1:40709235	NFYC;NFYC;NFYC;NFYC;NFYC;NFYC	OpenSea	Promoter (<=1kb)	NA
cg01577707	-0.00290617	0.00043284	8.00426e-10	0.000501478	0.221689	0.00402036	1.38339	17	26.5625	chr11:122187012	MIR100HG	OpenSea	Intron	NA
cg01579024	0.00241257	0.000267869	3.03438e-13	1.90108e-07	0.079182	0.00917748	3.80402	9	14.0625	chr5:170861753	RANBP17	Shore	Promoter (<=1kb)	TRUE
cg01582980	0.00176818	0.000307532	6.41201e-08	0.0401721	0.203613	0.00165801	0.937693	18	28.125	chr7:20785926	SP8;SP8	Island	Promoter (<=1kb)	TRUE
cg01587585	-0.0012289	0.000212678	5.62384e-08	0.0352342	0.210185	0.000769435	0.626117	13	20.3125	chr2:227766463		OpenSea	Distal Intergenic	NA
cg01606885	-0.00145943	0.000188921	3.65573e-12	2.29037e-06	0.323025	0.000605225	0.4147	11	17.1875	chr5:54470041		OpenSea	Distal Intergenic	TRUE
cg01610632	0.00193453	0.000331136	4.23738e-08	0.0265478	0.203682	0.00198382	1.02548	19	29.6875	chr3:147409792	ZIC1;ZIC1	Island	Promoter (<=1kb)	TRUE
cg01619929	0.00260894	0.00036526	1.3321e-10	8.34582e-05	0.21654	0.00333904	1.27985	13	20.3125	chr22:36410398		Island	Distal Intergenic	TRUE
cg01620309	-0.0012134	0.00019181	7.12224e-09	0.00446218	0.1695	0.000978123	0.806101	19	29.6875	chr17:44779101	ADAM11	Shore	Distal promotor	TRUE
cg01620970	-0.00219558	0.000193827	3.48554e-19	2.18374e-13	0.355275	0.00118611	0.540224	5	7.8125	chr4:128794081		OpenSea	Distal Intergenic	NA
cg01638896	-0.00222781	0.000284965	2.31259e-12	1.44887e-06	0.302069	0.00155481	0.697909	10	15.625	chr8:37835279	ADGRA2	OpenSea	Exon	NA
cg01649334	-0.00154695	0.000220845	4.87858e-10	0.00030565	0.153026	0.00179586	1.1609	11	17.1875	chr3:101828452	NFKBIZ	OpenSea	Promoter (<=1kb)	TRUE
cg01649837	-0.00320151	0.000331812	8.02257e-16	5.02625e-10	0.306155	0.00314953	0.983763	7	10.9375	chr19:16719832	NWD1;NWD1	OpenSea	Promoter (<=1kb)	NA
cg01664241	0.00138726	0.000212864	1.95765e-09	0.0012265	0.21929	0.000928968	0.669644	16	25	chr4:72569708	ADAMTS3	Shore	Promoter (<=1kb)	TRUE
cg01664864	0.00164398	0.000262208	5.7442e-09	0.00359882	0.219784	0.00130085	0.791281	14	21.875	chr14:101561340	DIO3;MIR1247	Island	Promoter (<=1kb)	TRUE
cg01666793	0.00177179	0.000292298	1.45154e-08	0.0090941	0.224363	0.00147146	0.830492	17	26.5625	chr19:53982206	CACNG8;MIR935	Island	Promoter (<=1kb)	TRUE
cg01681990	-0.00116245	0.000200959	6.21436e-08	0.0389338	0.182853	0.000818774	0.70435	17	26.5625	chr7:158048346	PTPRN2;PTPRN2;PTPRN2;PTPRN2;PTPRN2	OpenSea	Intron	NA
cg01713272	0.00200372	0.000323878	1.01188e-08	0.00633956	0.196553	0.00222518	1.11053	12	18.75	chr18:12911712		Island	Distal Intergenic	TRUE
cg01715299	-0.00124498	0.000187004	1.85553e-09	0.00116251	0.166813	0.00104966	0.843116	13	20.3125	chr1:110992843		OpenSea	Distal Intergenic	NA
cg01719405	-0.00295649	0.000340329	6.05155e-14	3.79138e-08	0.291423	0.00288158	0.974663	8	12.5	chr14:61934540		OpenSea	Distal Intergenic	TRUE
cg01739167	-0.00084122	0.000139051	3.78204e-08	0.023695	0.111122	0.000767498	0.912364	13	20.3125	chr17:4903049	CHRNE	Shore	Promoter (<=1kb)	TRUE
cg01740960	-0.00129285	0.000176847	1.09019e-10	6.83021e-05	0.173075	0.00108279	0.837518	16	25	chr1:22642516	C1QC;C1QC	OpenSea	Distal promotor	NA
cg01763090	0.00122021	0.00019519	6.08396e-09	0.00381168	0.223396	0.000701793	0.575141	18	28.125	chr15:31483203	OTUD7A	Shore	3' UTR	TRUE
cg01768565	-0.00154948	0.000224617	3.1096e-10	0.000194821	0.235173	0.00105868	0.683247	14	21.875	chr10:33487260		OpenSea	Distal Intergenic	NA
cg01770755	0.00217287	0.000266099	3.0672e-13	1.92164e-07	0.332963	0.00128244	0.590205	9	14.0625	chr15:41621924		Island	Promoter (<=1kb)	TRUE
cg01792230	-0.00272184	0.000443387	2.80439e-08	0.0175699	0.104016	0.0086525	3.17892	17	26.5625	chr9:96612376	CDC14B;CDC14B	OpenSea	Intron	NA
cg01812045	0.000993238	0.00012737	2.06552e-12	1.29408e-06	0.32108	0.000282832	0.284757	14	21.875	chr2:219419017	DES	Island	Promoter (<=1kb)	TRUE
cg01820374	-0.00168294	0.000190826	7.96144e-15	4.98796e-09	0.379199	0.000628692	0.373567	14	21.875	chr12:6772917	LAG3	Shore	Promoter (<=1kb)	TRUE
cg01837365	-0.00200782	0.000315778	4.44073e-09	0.00278218	0.20466	0.00212414	1.05794	15	23.4375	chr10:2700748		OpenSea	Distal Intergenic	NA
cg01838004	0.00220502	0.000345293	5.8812e-09	0.00368465	0.162673	0.00339328	1.53889	14	21.875	chr9:97307725	KIAA1529	Island	Promoter (<=1kb)	TRUE
cg01844642	0.00164834	0.000166089	3.35077e-17	2.09931e-11	0.39802	0.000557167	0.338017	12	18.75	chr3:51955748	GPR62	Island	Promoter (<=1kb)	TRUE
cg01845664	-0.00117012	0.000182015	3.88312e-09	0.00243283	0.186908	0.000807576	0.690167	17	26.5625	chr22:27143080		OpenSea	Distal Intergenic	NA
cg01847274	-0.00192564	0.000279249	3.40022e-10	0.000213029	0.228848	0.00169418	0.879798	16	25	chr2:20507350		OpenSea	Distal Intergenic	NA
cg01852585	0.00141832	0.000224573	4.24619e-09	0.0026603	0.235555	0.000885153	0.624086	20	31.25	chr4:105895858	NPNT	Island	Promoter (<=1kb)	TRUE
cg01855540	-0.00207101	0.00033386	7.3204e-09	0.00458633	0.23321	0.00191209	0.923266	20	31.25	chr12:12563719	DUSP16	Shore	Distal promotor	NA
cg01867395	0.00322911	0.00038643	1.29982e-13	8.14358e-08	0.330361	0.00286571	0.887461	12	18.75	chr11:31818080	PAX6	Island	Promoter (<=1kb)	TRUE
cg01873886	0.00323481	0.000433099	5.20874e-11	3.26335e-05	0.182807	0.00634228	1.96063	14	21.875	chr14:53953107	BMP4;BMP4;BMP4	Shore	Promoter (<=1kb)	TRUE
cg01885869	0.00155638	0.000247033	1.52611e-08	0.00956127	0.102215	0.0028847	1.85347	14	21.875	chr19:58357218	ZNF497;ZNF497	Island	5' UTR	NA
cg01889237	0.00101513	0.000152408	7.596e-10	0.0004759	0.258667	0.000400431	0.394464	14	21.875	chr6:137495486	OLIG3	Island	Distal promotor	TRUE
cg01895164	-0.00226688	0.000315191	6.98268e-11	4.37475e-05	0.252355	0.00206422	0.910599	11	17.1875	chr1:26005662		OpenSea	Distal Intergenic	NA
cg01901101	0.00161941	0.000258354	6.25169e-09	0.00391677	0.211332	0.00132696	0.81941	18	28.125	chr1:9426880		Shore	Distal Intergenic	TRUE
cg01910639	-0.00205258	0.000318329	2.28556e-09	0.00143193	0.237	0.00183903	0.895963	15	23.4375	chr1:153535303	S100A6	Shore	Promoter (<=1kb)	TRUE
cg01919189	-0.00235144	0.000322664	3.77342e-11	2.3641e-05	0.268442	0.00204307	0.868857	15	23.4375	chr11:121106086	TECTA	OpenSea	Intron	NA
cg01942127	0.0013213	0.000209672	7.18548e-09	0.00450181	0.180249	0.00107653	0.81475	12	18.75	chr3:53495232	CACNA1D;CACNA1D;CACNA1D	Island	Promoter (<=1kb)	TRUE
cg01949324	-0.00167472	0.000276918	1.77707e-08	0.0111336	0.199359	0.00152722	0.911926	17	26.5625	chr2:208566582		OpenSea	Intron	NA
cg01966866	-0.00144376	0.000245776	4.95222e-08	0.0310264	0.165878	0.00142117	0.984351	15	23.4375	chr7:30920209	AQP1;AQP1;AQP1;AQP1	OpenSea	Distal promotor	NA
cg01974375	-0.00129264	0.000204678	4.82396e-09	0.00302228	0.216551	0.000819633	0.634077	16	25	chr1:151326478	PI4KB	Shore	Distal promotor	TRUE
cg01994049	-0.00399386	0.000378135	7.34436e-18	4.60134e-12	0.354111	0.00394474	0.987702	8	12.5	chr11:18579528	UEVLD;UEVLD;UEVLD;UEVLD;UEVLD;UEVLD;UEVLD;UEVLD	OpenSea	Promoter (<=1kb)	NA
cg01995468	0.00177944	0.000258152	2.89468e-10	0.000181356	0.243785	0.00133174	0.748405	14	21.875	chr5:177117134		Island	Distal Intergenic	TRUE
cg02007480	-0.00238684	0.000412363	5.61998e-08	0.03521	0.196069	0.00316719	1.32694	14	21.875	chr5:160334082	CCNJL	OpenSea	Intron	NA
cg02036261	0.00155211	0.00026865	6.25894e-08	0.0392131	0.186042	0.00142906	0.920722	19	29.6875	chr14:56809339	OTX2	Island	Distal promotor	TRUE
cg02042310	0.00101998	0.000161516	5.23816e-09	0.00328178	0.207845	0.000537609	0.527079	22	34.375	chr1:46474748		Island	Distal Intergenic	TRUE
cg02046143	-0.00230751	0.000360571	4.20838e-09	0.00263661	0.191387	0.0030502	1.32186	11	17.1875	chr11:133928016	IGSF9B	Shelf	Intron	TRUE
cg02047661	-0.00160573	0.000240911	7.45118e-10	0.000466827	0.256281	0.0010145	0.6318	13	20.3125	chr3:51942867	RRP9;PARP3;PARP3	Shore	Promoter (<=1kb)	TRUE
cg02056062	0.00130751	0.000193222	7.17339e-10	0.000449423	0.21034	0.000870208	0.665547	15	23.4375	chr3:149657127	WWTR1;WWTR1;WWTR1	Island	Promoter (<=1kb)	TRUE
cg02057782	0.00148149	0.000233571	4.59652e-09	0.00287978	0.208174	0.00113193	0.764045	14	21.875	chr13:25468460	ATP8A2	Shore	Promoter (<=1kb)	TRUE
cg02062744	0.00121303	0.000186203	3.49874e-09	0.00219201	0.160634	0.00104249	0.859412	15	23.4375	chr10:45673138	ZFAND4;ZFAND4;ZFAND4;ZFAND4;ZFAND4	Island	Promoter (<=1kb)	NA
cg02067712	0.00131541	0.000217146	1.59345e-08	0.00998322	0.20822	0.000892111	0.678201	17	26.5625	chr13:27790587		Shore	Distal promotor	TRUE
cg02070677	-0.00174362	0.000225222	5.3869e-12	3.37497e-06	0.263397	0.00115276	0.661134	7	10.9375	chr8:65368014		OpenSea	Distal Intergenic	NA
cg02085953	-0.000781579	0.000133385	3.83014e-08	0.0239964	0.209109	0.000313259	0.400803	24	37.5	chr2:96536523	ARID5A	Shore	Promoter (<=1kb)	TRUE
cg02086801	0.00124392	0.000215307	6.8792e-08	0.0430992	0.173493	0.000999463	0.803477	17	26.5625	chr5:77632581	OTP	Shore	Intron	TRUE
cg02091100	-0.00215535	0.000345378	6.73492e-09	0.00421952	0.216147	0.00228421	1.05978	14	21.875	chr6:42155291	GUCA1A	OpenSea	Promoter (<=1kb)	TRUE
cg02091185	0.00307499	0.000427691	5.53317e-10	0.000346661	0.0646561	0.0185466	6.03144	10	15.625	chr5:170861762	RANBP17	Shore	Promoter (<=1kb)	TRUE
cg02093112	0.00208596	0.000351067	2.78418e-08	0.0174433	0.201214	0.00234207	1.12278	14	21.875	chr17:6776176	FBXO39	Island	Promoter (<=1kb)	TRUE
cg02094681	-0.00239057	0.000302407	3.81527e-11	2.39032e-05	0.0369182	0.0202135	8.45552	10	15.625	chr5:114325878		OpenSea	Distal Intergenic	NA
cg02097792	-0.00139641	0.0001677	1.92349e-13	1.20509e-07	0.314075	0.000577405	0.413494	10	15.625	chr11:2036816		OpenSea	Distal Intergenic	TRUE
cg02100819	0.00189997	0.000267968	1.08495e-10	6.79739e-05	0.253683	0.00143993	0.757869	15	23.4375	chr19:28793604		Island	Distal Intergenic	TRUE
cg02105326	0.0010058	0.000163181	9.59377e-09	0.00601063	0.213915	0.000504046	0.501137	20	31.25	chr2:238240501	HES6;HES6	Island	Promoter (<=1kb)	TRUE
cg02106453	0.00271931	0.00040006	1.91438e-09	0.00119939	0.10224	0.00880379	3.23751	15	23.4375	chr19:3683646	PIP5K1C;PIP5K1C;PIP5K1C	OpenSea	Intron	NA
cg02128283	-0.00180422	0.000298973	2.00417e-08	0.0125564	0.191238	0.00186656	1.03455	15	23.4375	chr6:30932810	SFTA2	OpenSea	Promoter (<=1kb)	NA
cg02142074	0.00119455	0.000198541	3.723e-08	0.0233251	0.128351	0.00131391	1.09992	16	25	chr20:37384193	SRC;SRC	Island	Exon	TRUE
cg02143559	0.00314654	0.000494922	4.50312e-09	0.00282127	0.203667	0.00524873	1.6681	15	23.4375	chr3:147421181	LOC440982	Island	Distal Intergenic	NA
cg02151519	-0.00128769	0.000162952	1.2449e-12	7.79947e-07	0.319645	0.000478528	0.371616	14	21.875	chr9:35955044		OpenSea	Downstream	NA
cg02154186	0.00210079	0.000344353	1.23175e-08	0.00771707	0.218943	0.00213467	1.01613	16	25	chr8:26513837	PNMA2;PNMA2	Island	Promoter (<=1kb)	TRUE
cg02156692	-0.00174242	0.000285073	2.80655e-08	0.0175834	0.115829	0.00314223	1.80338	14	21.875	chr7:2710117	AMZ1	OpenSea	Intron	TRUE
cg02172819	-0.00149019	0.000223096	1.01188e-09	0.000633956	0.217472	0.00108342	0.727032	11	17.1875	chr10:77501745	KCNMA1;KCNMA1;KCNMA1;KCNMA1	OpenSea	Intron	TRUE
cg02189888	0.0015755	0.000261051	1.66434e-08	0.0104273	0.218205	0.00120582	0.765354	12	18.75	chr19:46078807		Island	Distal Intergenic	TRUE
cg02193283	0.00159105	0.000256563	1.31252e-08	0.00822309	0.159556	0.00180791	1.1363	20	31.25	chr16:89098545	ACSF3;ACSF3;ACSF3	Shelf	Intron	TRUE
cg02195657	0.00131029	0.000224195	4.52179e-08	0.0283297	0.191523	0.00098265	0.749947	14	21.875	chr1:20290790	VWA5B1	OpenSea	Promoter (<=1kb)	TRUE
cg02219001	-0.0019332	0.000302501	3.89159e-09	0.00243814	0.2039	0.00197843	1.0234	13	20.3125	chr11:7759141		OpenSea	Distal Intergenic	NA
cg02221471	0.00118814	0.00016889	1.98265e-10	0.000124216	0.221645	0.000672158	0.565722	16	25	chr1:29478539		Island	Distal Intergenic	TRUE
cg02234234	-0.00206058	0.000316938	2.22143e-09	0.00139176	0.21379	0.00211712	1.02744	14	21.875	chr17:76822353		OpenSea	Distal Intergenic	NA
cg02281167	0.0014853	0.000186905	1.00864e-12	6.3193e-07	0.319517	0.000637043	0.428897	12	18.75	chr6:30172336	TRIM15	Island	Exon	TRUE
cg02286081	-0.00230983	0.00023729	6.94415e-17	4.35061e-11	0.402576	0.00107352	0.464762	14	21.875	chr6:33076064	HLA-DPB1	OpenSea	Promoter (<=1kb)	TRUE
cg02286091	0.00257809	0.000438743	3.77754e-08	0.0236668	0.197946	0.00365146	1.41634	20	31.25	chr5:79111855	BHMT;BHMT	OpenSea	Promoter (<=1kb)	TRUE
cg02287832	-0.0015257	0.000242416	5.18207e-09	0.00324664	0.219365	0.00112313	0.736145	17	26.5625	chr11:66386614		OpenSea	Distal Intergenic	NA
cg02293222	-0.00163673	0.000279282	3.86717e-08	0.0242283	0.205679	0.00140273	0.857033	16	25	chr17:63499353		OpenSea	Intron	NA
cg02305765	0.003455	0.000491849	1.22391e-10	7.66798e-05	0.272602	0.0043187	1.24999	15	23.4375	chr12:52714126		Shore	Distal Intergenic	TRUE
cg02316596	0.00146208	0.000230179	3.5875e-09	0.00224762	0.243784	0.000899073	0.614929	22	34.375	chr11:120564270		Island	Promoter (<=1kb)	TRUE
cg02318784	0.00158409	0.000259446	1.30582e-08	0.00818117	0.207187	0.00130192	0.821871	16	25	chr15:26968027		Island	Distal Intergenic	TRUE
cg02318971	0.00137262	0.000161224	5.2357e-14	3.28024e-08	0.342993	0.000489328	0.356492	11	17.1875	chr11:64972242		Island	Promoter (<=1kb)	TRUE
cg02323356	0.0014822	0.000228242	5.53072e-09	0.00346507	0.122046	0.00214277	1.44567	12	18.75	chr2:219448431	SPEG	Island	Distal promotor	TRUE
cg02327997	0.0017368	0.000274759	4.21828e-09	0.00264281	0.231605	0.0013569	0.781268	15	23.4375	chr10:126388749	ADAM12;ADAM12	Island	Promoter (<=1kb)	TRUE
cg02328239	0.00121054	0.000180335	6.2159e-10	0.000389435	0.249185	0.000598662	0.494543	15	23.4375	chr5:37837361	GDNF	Island	Distal promotor	TRUE
cg02341119	0.00099411	0.000146634	1.33075e-09	0.000833736	0.14754	0.00077419	0.778777	16	25	chr17:76870397	MGAT5B	Island	Distal promotor	TRUE
cg02347074	0.00216919	0.000323171	9.08877e-10	0.000569424	0.210308	0.00239559	1.10437	16	25	chr2:222291206	PAX3;PAX3;PAX3;PAX3;PAX3;PAX3	Island	Intron	TRUE
cg02359855	0.00144284	0.000203264	1.06056e-10	6.64456e-05	0.252763	0.000834439	0.578331	14	21.875	chr9:131545505		OpenSea	Distal Intergenic	NA
cg02360199	0.00160656	0.000263444	1.25559e-08	0.00786648	0.217714	0.00125744	0.782691	11	17.1875	chr14:103207822		Island	Distal Intergenic	TRUE
cg02361878	0.00123949	0.000215954	7.50109e-08	0.0469954	0.183215	0.000928643	0.749214	17	26.5625	chr1:165357090	LMX1A	Island	Promoter (<=1kb)	TRUE
cg02383228	-0.0019847	0.000315357	9.72681e-09	0.00609398	0.150814	0.00300722	1.5152	15	23.4375	chr6:160266360		OpenSea	Distal Intergenic	NA
cg02383785	0.00160691	0.000228234	1.36186e-10	8.53227e-05	0.253304	0.00103205	0.642257	15	23.4375	chr7:128168795		Island	Distal Intergenic	TRUE
cg02394601	-0.00269753	0.000321553	8.57571e-14	5.3728e-08	0.358908	0.00176231	0.653307	16	25	chr10:43686687		Shelf	Distal Intergenic	NA
cg02395812	-0.000962886	0.000163033	3.06403e-08	0.0191966	0.216899	0.000453862	0.471356	16	25	chr14:105489542	C14orf80	Shore	Promoter (<=1kb)	TRUE
cg02397768	0.00214512	0.000371593	7.30875e-08	0.0457904	0.167992	0.00308998	1.44047	17	26.5625	chr4:112509833		Shore	Distal Intergenic	TRUE
cg02402091	-0.00166707	0.000214785	5.91215e-12	3.70405e-06	0.250579	0.00112695	0.676007	14	21.875	chr10:112375334	ACSL5;ACSL5;ACSL5;ACSL5	OpenSea	Promoter (<=1kb)	TRUE
cg02408496	-0.00202911	0.000334573	3.40406e-08	0.0213269	0.115475	0.00427609	2.10737	16	25	chr17:66541981	PRKCA	OpenSea	Intron	NA
cg02421646	-0.00242348	0.000386448	7.82216e-09	0.00490069	0.183669	0.00353938	1.46045	17	26.5625	chr11:60176004	MS4A6A;MS4A6A;MS4A6A;MS4A6A	OpenSea	Intron	NA
cg02441474	0.00297641	0.000484835	1.46424e-08	0.00917366	0.177	0.00558507	1.87644	16	25	chr16:89098892	ACSF3;ACSF3;ACSF3	Shore	Intron	TRUE
cg02447257	-0.00121269	0.000176864	2.9068e-10	0.000182115	0.262043	0.000561533	0.463046	11	17.1875	chr16:29710630		OpenSea	Intron	NA
cg02456451	0.00150999	0.000244819	1.49658e-08	0.0093763	0.161704	0.00160264	1.06136	20	31.25	chr7:157078379		Island	Distal Intergenic	TRUE
cg02463418	0.00236306	0.000390043	2.53071e-08	0.0158552	0.153013	0.00419097	1.77353	16	25	chr4:65669857	EPHA5;EPHA5;EPHA5;EPHA5	Island	Promoter (<=1kb)	TRUE
cg02478731	0.00220044	0.000357055	1.86827e-08	0.011705	0.138036	0.00409948	1.86303	13	20.3125	chr17:43555023		OpenSea	Distal Intergenic	TRUE
cg02489552	0.00191824	0.000285667	2.24463e-09	0.00140629	0.121541	0.00360596	1.87983	16	25	chr19:15010719	CCDC105	Shore	Promoter (<=1kb)	TRUE
cg02495823	0.00112325	0.000167771	6.494e-10	0.000406858	0.26369	0.000477683	0.425266	16	25	chr5:73303316		Island	Distal Intergenic	TRUE
cg02508664	0.00145768	0.000207964	2.71778e-10	0.000170273	0.204653	0.00111964	0.768096	9	14.0625	chr6:86937020	HTR1E	Shore	Promoter (<=1kb)	TRUE
cg02513379	-0.00216818	0.000318374	4.47805e-10	0.000280556	0.239142	0.00202794	0.935318	13	20.3125	chr16:27402960	IL21R;IL21R	OpenSea	Promoter (<=1kb)	TRUE
cg02547394	0.00306458	0.00048814	6.17607e-09	0.00386939	0.206479	0.00489375	1.59687	12	18.75	chr13:112067475	SOX1	Island	Promoter (<=1kb)	TRUE
cg02553054	-0.00188031	0.000322696	5.24037e-08	0.0328317	0.18164	0.00215978	1.14863	15	23.4375	chr12:50084697	SMARCD1;SMARCD1	Shore	Promoter (<=1kb)	TRUE
cg02570774	-0.00171393	0.000274711	1.08901e-08	0.00682283	0.162535	0.00205221	1.19737	12	18.75	chr12:110583772	PPTC7	Shore	Promoter (<=1kb)	NA
cg02571816	0.00150817	0.000225556	6.87116e-10	0.000430488	0.252232	0.000914287	0.606222	18	28.125	chr19:38256738	PPP1R14A	Island	Promoter (<=1kb)	TRUE
cg02576468	0.00266193	0.000418126	4.94722e-09	0.0030995	0.1899	0.00409848	1.53966	14	21.875	chr19:40568100	SPTBN4	Island	Exon	TRUE
cg02597337	-0.00249415	0.000270655	3.3666e-14	2.10922e-08	0.195944	0.00346109	1.38768	3	4.6875	chr10:98361399		OpenSea	Distal Intergenic	NA
cg02606423	0.0012208	0.000201969	1.72162e-08	0.0107862	0.206353	0.000777178	0.636615	12	18.75	chr2:63053241	OTX1	Shore	Distal promotor	TRUE
cg02624377	-0.00186484	0.000230746	8.71113e-13	5.45765e-07	0.285825	0.00117816	0.631773	12	18.75	chr2:222404287		OpenSea	Distal Intergenic	NA
cg02646491	0.00245136	0.000385654	3.52177e-09	0.00220644	0.234793	0.00265537	1.08322	20	31.25	chr11:2869480	KCNQ1DN	Island	Promoter (<=1kb)	TRUE
cg02657721	-0.00188162	0.000287383	1.49374e-09	0.000935846	0.233529	0.00157556	0.83734	20	31.25	chr3:50268399	SEMA3B;SEMA3B;SEMA3B;SEMA3B-AS1;SEMA3B	OpenSea	Promoter (<=1kb)	NA
cg02669012	-0.00433377	0.000318714	4.55838e-25	2.85589e-19	0.516427	0.00238452	0.550217	1	1.5625	chr10:56622253		OpenSea	Distal Intergenic	NA
cg02673352	-0.00186006	0.000291345	1.08054e-08	0.00676974	0.0975068	0.0043419	2.33427	13	20.3125	chr2:187264007		OpenSea	Distal Intergenic	NA
cg02678164	-0.00179119	0.000301353	3.39348e-08	0.0212607	0.174805	0.00205352	1.14646	16	25	chr2:241212003	ANO7	Shore	Intron	NA
cg02683759	0.00136032	0.000231344	3.47174e-08	0.0217509	0.215729	0.000912128	0.670524	26	40.625	chr2:156320560		Island	Distal Intergenic	TRUE
cg02688304	0.00217228	0.000334679	2.00618e-09	0.0012569	0.228683	0.00215796	0.993408	13	20.3125	chr17:52158744	CA10;CA10;CA10;CA10	Island	Promoter (<=1kb)	NA
cg02699218	0.00224811	0.000355048	4.16008e-09	0.00260635	0.226163	0.00234466	1.04295	17	26.5625	chr5:132814436	ANKRD43	Island	Distal promotor	TRUE
cg02701505	-0.0031512	0.000395653	1.13624e-11	7.11868e-06	0.132512	0.00881407	2.79705	9	14.0625	chr12:11556117	LINC01252	OpenSea	Exon	NA
cg02711397	0.00273095	0.000346816	3.97169e-12	2.48832e-06	0.244308	0.00312788	1.14535	15	23.4375	chr19:38869673	RINL	Island	Exon	TRUE
cg02721902	0.00160435	0.00023774	5.0417e-10	0.000315869	0.255501	0.00101692	0.63385	18	28.125	chr17:48748009		Island	Distal Intergenic	TRUE
cg02728483	0.00119902	0.000174361	2.79095e-10	0.000174857	0.255207	0.000568869	0.474445	18	28.125	chr2:172100353	DLX2	Island	Distal promotor	TRUE
cg02736395	0.00136022	0.000183872	4.81711e-11	3.01799e-05	0.209769	0.000945023	0.69476	11	17.1875	chr1:227560723		Island	Distal promotor	TRUE
cg02746381	0.00229202	0.000352393	2.28711e-09	0.0014329	0.208267	0.00270776	1.18138	16	25	chr2:14632839	FAM84A;FAM84A	Island	Promoter (<=1kb)	TRUE
cg02759869	-0.00133568	0.000198083	7.42388e-10	0.000465117	0.21665	0.000874615	0.654808	15	23.4375	chr3:52704890	GLT8D1;SPCS1;GLT8D1;GLT8D1;GLT8D1;GLT8D1	Shore	Promoter (<=1kb)	NA
cg02766106	-0.00161626	0.000274055	3.22594e-08	0.020211	0.209078	0.00133986	0.828991	16	25	chr9:113416201	C9orf43;C9orf43;C9orf43	OpenSea	Intron	NA
cg02812207	0.00144118	0.000188036	4.92201e-12	3.08371e-06	0.295963	0.000669896	0.464826	16	25	chr4:118352672	PRSS12	Island	Promoter (<=1kb)	TRUE
cg02820318	-0.00185504	0.000236842	4.42054e-12	2.76953e-06	0.248931	0.00140774	0.758873	12	18.75	chr9:132455912	C9orf171;C9orf171	OpenSea	Intron	NA
cg02840823	0.00134331	0.000202858	9.27496e-10	0.000581089	0.258322	0.000702462	0.522933	17	26.5625	chr14:101561344	MIR1247;DIO3	Island	Promoter (<=1kb)	NA
cg02844545	0.00121017	0.000194887	7.45551e-09	0.00467098	0.220879	0.000700417	0.578776	20	31.25	chr6:10881810	GCM2;GCM2	Island	Promoter (<=1kb)	TRUE
cg02845345	-0.00299092	0.000433587	4.99508e-10	0.000312949	0.191856	0.00510905	1.70818	13	20.3125	chr17:33667177	ASIC2	OpenSea	Intron	NA
cg02853616	0.00145762	0.000248602	4.01171e-08	0.025134	0.197216	0.00117263	0.80448	17	26.5625	chr4:93834636		Island	Distal Intergenic	TRUE
cg02872426	-0.00482722	0.000431179	9.2896e-18	5.82006e-12	0.218158	0.0113229	2.34564	4	6.25	chr6:110415569	DDO;DDO	OpenSea	Promoter (<=1kb)	TRUE
cg02872546	-0.00249719	0.000365185	3.09475e-10	0.00019389	0.269489	0.00229195	0.91781	15	23.4375	chr2:109125122		Shelf	Distal Intergenic	NA
cg02883407	-0.00158643	0.0002419	1.40095e-09	0.000877714	0.235867	0.0011055	0.696847	10	15.625	chr1:11444795		OpenSea	Distal Intergenic	NA
cg02898293	0.00144018	0.0001953	2.12082e-11	1.32873e-05	0.285397	0.000704147	0.48893	16	25	chr20:25081126	VSX1;VSX1	Island	Distal promotor	TRUE
cg02914422	0.00204182	0.000331685	1.46101e-08	0.00915341	0.168557	0.00278828	1.36558	18	28.125	chr7:32070533	PDE1C	Island	Promoter (<=1kb)	TRUE
cg02919422	0.0015742	0.000272264	5.93702e-08	0.0371962	0.191327	0.00142014	0.902135	17	26.5625	chr8:54457984	SOX17;SOX17	Island	Promoter (<=1kb)	TRUE
cg02924487	0.00227009	0.00033981	7.21282e-10	0.000451894	0.249153	0.00210565	0.927563	16	25	chr1:3732780	TP73;TP73;TP73;TP73	Island	3' UTR	TRUE
cg02935627	0.00207805	0.00034239	3.57008e-08	0.022367	0.107472	0.00486244	2.3399	13	20.3125	chr19:291306	PPAP2C;PPAP2C;PPAP2C	Island	Promoter (<=1kb)	TRUE
cg02964555	0.00225224	0.000356202	9.40348e-09	0.00589141	0.143821	0.00409434	1.8179	15	23.4375	chr2:156327889	NR4A2	Island	Promoter (<=1kb)	TRUE
cg02973171	0.00244125	0.000317832	7.52287e-12	4.71318e-06	0.257916	0.00232495	0.952363	14	21.875	chr11:82732572	FAM181B	Island	Distal promotor	TRUE
cg02987928	0.00253675	0.000347788	5.42298e-11	3.39757e-05	0.237033	0.00280845	1.10711	13	20.3125	chr1:16226961		Island	Distal Intergenic	TRUE
cg03020208	0.00171721	0.000198718	6.27325e-14	3.93028e-08	0.298466	0.000939751	0.547256	12	18.75	chr12:49961179	AQP5	Island	Promoter (<=1kb)	TRUE
cg03025830	0.00456572	0.000521474	4.63796e-14	2.90575e-08	0.288712	0.00696326	1.52512	10	15.625	chr8:22048088	FGF17	Island	Exon	TRUE
cg03026982	-0.00178735	0.000299439	2.58915e-08	0.0162214	0.194521	0.00179359	1.00349	17	26.5625	chr11:19932153	NAV2;NAV2;NAV2;NAV2	OpenSea	Intron	NA
cg03027437	-0.00220986	0.000378095	4.6235e-08	0.0289669	0.188243	0.00285529	1.29207	13	20.3125	chr11:59523730		OpenSea	Distal Intergenic	NA
cg03032497	0.0023784	0.000232013	2.70472e-18	1.69454e-12	0.44877	0.000942096	0.396104	15	23.4375	chr14:60641509		Shore	Distal Intergenic	TRUE
cg03047555	-0.00149226	0.00025593	6.24202e-08	0.0391071	0.157427	0.00161597	1.0829	18	28.125	chr1:22328892		OpenSea	Distal Intergenic	NA
cg03047995	0.0014292	0.000219959	3.67708e-09	0.00230374	0.162818	0.00142402	0.996379	16	25	chr14:24132379	FITM1	Island	Promoter (<=1kb)	TRUE
cg03055693	-0.00186233	0.000307748	1.65265e-08	0.0103541	0.206978	0.00180172	0.967457	16	25	chr20:62335332	LAMA5	Shore	Distal promotor	TRUE
cg03068437	-0.00237095	0.00036851	7.84148e-09	0.0049128	0.11067	0.00612484	2.58328	8	12.5	chr1:170068774	KIFAP3;KIFAP3;KIFAP3;KIFAP3;KIFAP3	OpenSea	Promoter (<=1kb)	NA
cg03074925	0.00142018	0.000208495	3.61825e-10	0.000226688	0.2706	0.000737123	0.519035	14	21.875	chr6:10425392		Shore	Distal Intergenic	TRUE
cg03085549	-0.00232175	0.00032337	2.87106e-10	0.000179876	0.139011	0.00452681	1.94974	10	15.625	chr16:75116921	LDHD;LDHD	Shore	Promoter (<=1kb)	TRUE
cg03090301	-0.00327619	0.000433033	9.17498e-12	5.74825e-06	0.281666	0.00371147	1.13286	12	18.75	chr4:87498596	SPARCL1;SPARCL1;SPARCL1;SPARCL1	OpenSea	Intron	NA
cg03136567	-0.00146159	0.000217306	6.45008e-10	0.000404106	0.239621	0.000919116	0.628847	17	26.5625	chr1:56577477	PPAP2B	Shore	Distal promotor	NA
cg03149128	0.00239891	0.000280592	4.29537e-14	2.69111e-08	0.346627	0.00147076	0.613096	18	28.125	chr1:61043588		Island	Distal Intergenic	TRUE
cg03149958	-0.00203564	0.000293687	3.18669e-10	0.000199651	0.223063	0.00195692	0.961331	12	18.75	chr6:36358900		OpenSea	Intron	TRUE
cg03169270	-0.0019622	0.000283245	2.29428e-10	0.00014374	0.251733	0.00155174	0.790815	12	18.75	chr2:239522650		OpenSea	Distal Intergenic	NA
cg03171770	0.00361052	0.000518	3.1591e-10	0.000197922	0.205255	0.00684365	1.89548	15	23.4375	chr10:42898280		Island	Distal Intergenic	TRUE
cg03190219	0.00389955	0.000601523	1.88013e-09	0.00117793	0.242765	0.00643115	1.6492	15	23.4375	chr7:25859068		Island	Distal Intergenic	TRUE
cg03193047	-0.00283291	0.000462282	1.78294e-08	0.0111704	0.161605	0.00564511	1.99269	19	29.6875	chr4:73704463		OpenSea	Distal Intergenic	NA
cg03224418	-0.00124874	0.000186551	1.22469e-09	0.000767288	0.189457	0.000904535	0.724357	13	20.3125	chr20:63980505	SAMD10;PRPF6	Shore	Promoter (<=1kb)	TRUE
cg03230469	0.00129479	0.00020091	2.53579e-09	0.00158871	0.225463	0.000780879	0.603091	18	28.125	chr5:37837602	GDNF	Island	Distal promotor	NA
cg03234186	0.00170442	0.000263896	6.2324e-09	0.00390468	0.124866	0.00276057	1.61965	11	17.1875	chr19:57709289	ZNF154	Shore	Promoter (<=1kb)	TRUE
cg03234813	0.00262724	0.000437082	2.90061e-08	0.0181727	0.160245	0.00490434	1.86673	14	21.875	chr21:44391480	TRPM2	Island	Promoter (<=1kb)	TRUE
cg03235758	0.00133403	0.000204487	2.03736e-09	0.00127644	0.210981	0.000902384	0.676433	16	25	chr17:50527508	MYCBPAP	OpenSea	Intron	NA
cg03272928	-0.00372247	0.000558101	9.50264e-10	0.000595353	0.224335	0.00649614	1.74511	12	18.75	chr4:3355459	RGS12;RGS12	OpenSea	Intron	NA
cg03277049	0.00359141	0.000481062	3.09297e-11	1.93779e-05	0.221653	0.00614108	1.70993	12	18.75	chr3:156816287		Island	Promoter (<=1kb)	TRUE
cg03306615	0.00224303	0.000272265	4.22641e-12	2.64791e-06	0.120546	0.00497676	2.21876	10	15.625	chr11:2271660	ASCL2	Island	Promoter (<=1kb)	TRUE
cg03308652	0.00200719	0.000346791	5.68149e-08	0.0355953	0.194351	0.00226438	1.12814	14	21.875	chr3:62369316		Island	Downstream	TRUE
cg03323696	0.00297148	0.000500396	2.83855e-08	0.0177839	0.200223	0.00478206	1.60932	15	23.4375	chr5:59893293	PDE4D;PDE4D	Island	Promoter (<=1kb)	TRUE
cg03325733	0.00158467	0.000266935	3.13694e-08	0.0196534	0.18774	0.0014731	0.929592	14	21.875	chr6:146543623	RAB32	Island	Promoter (<=1kb)	TRUE
cg03340466	0.00169908	0.000284028	2.24801e-08	0.0140841	0.206515	0.00150394	0.88515	16	25	chr1:179743605	FAM163A	Island	Promoter (<=1kb)	TRUE
cg03350900	0.00176811	0.000220715	6.56591e-13	4.11363e-07	0.335343	0.000840117	0.475151	20	31.25	chr6:107634485	SOBP	Island	Exon	TRUE
cg03355526	0.00214547	0.000305238	2.28036e-10	0.000142868	0.213151	0.00230391	1.07385	10	15.625	chr5:178941414	ZNF454	Island	Promoter (<=1kb)	TRUE
cg03363743	0.000945159	0.000160234	5.88414e-08	0.036865	0.131005	0.000803439	0.850057	18	28.125	chr17:30235456	SLC6A4	Island	Promoter (<=1kb)	TRUE
cg03365491	-0.002845	0.000363109	2.58473e-12	1.61937e-06	0.286948	0.00272708	0.958552	7	10.9375	chr8:26670202		OpenSea	Distal Intergenic	NA
cg03366850	0.00149	0.000248902	4.28775e-08	0.0268633	0.126408	0.00208029	1.39616	13	20.3125	chr7:28958979	TRIL	Shore	Promoter (<=1kb)	TRUE
cg03381616	-0.00142162	0.000195574	1.89741e-10	0.000118875	0.142123	0.00165402	1.16348	13	20.3125	chr7:151314027		OpenSea	Distal Intergenic	NA
cg03388025	0.00173441	0.000294563	5.688e-08	0.0356361	0.140546	0.00249414	1.43804	17	26.5625	chr16:89827921	SPIRE2	Island	Promoter (<=1kb)	TRUE
cg03409300	-0.00188562	0.000245245	6.41763e-12	4.02074e-06	0.268056	0.00131636	0.698107	11	17.1875	chr8:142015220		OpenSea	Distal Intergenic	NA
cg03411579	-0.00197681	0.000296925	1.70978e-09	0.0010712	0.174776	0.0025017	1.26552	13	20.3125	chr12:76158956		OpenSea	Distal Intergenic	TRUE
cg03415617	0.00275015	0.000446145	2.69463e-08	0.0168822	0.097603	0.00948114	3.44751	13	20.3125	chr16:35492485		OpenSea	Distal Intergenic	TRUE
cg03426508	-0.00164554	0.00026968	1.26955e-08	0.00795389	0.213216	0.00135477	0.823302	19	29.6875	chr17:17109509	MPRIP;MPRIP	OpenSea	Intron	NA
cg03428864	0.00132427	0.000208259	4.5675e-09	0.0028616	0.201683	0.000941189	0.71072	14	21.875	chr3:25428434	RARB;RARB;RARB;RARB	OpenSea	Promoter (<=1kb)	TRUE
cg03431918	-0.00148237	0.000204095	3.47188e-11	2.17518e-05	0.291291	0.000724889	0.489005	16	25	chr17:79742568		Shore	Downstream	TRUE
cg03440125	0.00154343	0.000220733	2.27971e-10	0.000142827	0.228258	0.00109203	0.707536	15	23.4375	chr6:82365363	TPBG;TPBG	Island	Distal promotor	TRUE
cg03440846	-0.00128898	0.000217703	2.9529e-08	0.0185003	0.206085	0.000867828	0.673268	22	34.375	chr20:34874557	ACSS2	Shore	Promoter (<=1kb)	NA
cg03454094	-0.000936894	0.000152623	1.02604e-08	0.00642828	0.220951	0.000419628	0.447892	18	28.125	chr3:52771305	NEK4;NEK4	Shore	Promoter (<=1kb)	NA
cg03461110	0.00239193	0.000371837	3.15945e-09	0.00197944	0.206982	0.00297208	1.24255	14	21.875	chr7:4739250	FOXK1	OpenSea	Intron	TRUE
cg03463453	-0.00146533	0.000245285	2.38319e-08	0.014931	0.203024	0.00114283	0.779915	21	32.8125	chr2:219298341	PTPRN;PTPRN;PTPRN	Shelf	Intron	NA
cg03466406	-0.00211999	0.000362486	4.613e-08	0.0289011	0.18701	0.00264912	1.24959	18	28.125	chr8:122646650		OpenSea	Distal Intergenic	NA
cg03467088	-0.00123257	0.000190149	2.70684e-09	0.00169587	0.200348	0.00082215	0.667024	17	26.5625	chr10:45595238	MARCH8	Shore	Promoter (<=1kb)	NA
cg03467555	0.00199058	0.00020354	3.70977e-16	2.32422e-10	0.317069	0.00115717	0.581323	9	14.0625	chr16:54370496		OpenSea	Distal Intergenic	TRUE
cg03468072	0.00189956	0.000299904	4.63755e-09	0.00290549	0.212917	0.00180856	0.952093	14	21.875	chr12:39145620		Island	Distal Intergenic	TRUE
cg03473532	-0.00169807	0.000257566	1.28497e-09	0.000805052	0.227838	0.00132498	0.780286	17	26.5625	chr7:131323984	MKLN1	Shelf	Intron	TRUE
cg03474926	-0.00100281	0.00014206	1.57454e-10	9.86472e-05	0.232525	0.00045003	0.448771	12	18.75	chr9:133148020	RALGDS	Shore	Distal promotor	TRUE
cg03476613	0.0016366	0.000243892	8.06122e-10	0.000505046	0.223599	0.001261	0.770502	17	26.5625	chr1:119008051		Island	Distal Intergenic	NA
cg03481131	0.00385789	0.000406776	4.03867e-15	2.53028e-09	0.255528	0.0058793	1.52397	8	12.5	chr9:114504503	DFNB31;DFNB31;DFNB31	Island	Promoter (<=1kb)	NA
cg03512426	0.00142995	0.00024408	3.97853e-08	0.0249261	0.202399	0.00109254	0.764036	17	26.5625	chr10:129965419		Island	Distal promotor	TRUE
cg03530962	-0.00219921	0.000330831	8.11244e-10	0.000508256	0.257142	0.00189445	0.861419	19	29.6875	chr3:58490106		Shore	Distal promotor	TRUE
cg03545227	0.00151226	0.000168761	3.91381e-15	2.45206e-09	0.377282	0.000511794	0.338429	9	14.0625	chr2:219308378	PTPRN	Island	Promoter (<=1kb)	TRUE
cg03546977	0.00210066	0.000352419	4.50304e-08	0.0282122	0.133036	0.00389905	1.85611	11	17.1875	chr5:79689666	CMYA5	OpenSea	Promoter (<=1kb)	TRUE
cg03555227	0.00203248	0.000298244	3.88319e-10	0.000243287	0.250277	0.00167783	0.82551	14	21.875	chr5:170862066	RANBP17	Island	Promoter (<=1kb)	TRUE
cg03556243	-0.00150304	0.00023598	9.51574e-09	0.00596175	0.118716	0.00227386	1.51284	16	25	chr3:114624932	ZBTB20;ZBTB20;ZBTB20;ZBTB20;ZBTB20;ZBTB20;ZBTB20	OpenSea	Promoter (<=1kb)	TRUE
cg03579624	0.00217662	0.000275317	8.17691e-12	5.12295e-06	0.18061	0.00291428	1.3389	10	15.625	chr3:75668097		Shore	Distal Intergenic	TRUE
cg03593189	0.00232166	0.000400078	5.43774e-08	0.0340682	0.192439	0.00306687	1.32098	13	20.3125	chr7:73704203	STX1A;STX1A	Island	3' UTR	TRUE
cg03593550	0.0035795	0.000531967	5.52939e-10	0.000346424	0.25531	0.00506719	1.41562	14	21.875	chr19:53982150	CACNG8;MIR935	Island	Promoter (<=1kb)	TRUE
cg03602014	0.00217923	0.000345246	4.88095e-09	0.00305798	0.217105	0.00232197	1.0655	19	29.6875	chr5:127228989		Shore	Distal Intergenic	TRUE
cg03614193	0.00345072	0.000519182	1.1408e-09	0.00071473	0.215733	0.00586924	1.70087	11	17.1875	chr18:57354311	ST8SIA3	Island	Distal promotor	TRUE
cg03626186	0.00224202	0.000380117	3.46659e-08	0.0217187	0.196509	0.00278672	1.24295	18	28.125	chr10:5840503		Island	Distal Intergenic	TRUE
cg03630821	0.00237347	0.000331697	3.35093e-10	0.00020994	0.132301	0.00500942	2.11059	13	20.3125	chr19:58350336	A1BG	Island	Distal promotor	TRUE
cg03635266	-0.00188626	0.000265896	1.17615e-10	7.36873e-05	0.244727	0.00148881	0.789294	16	25	chr8:115409902	TRPS1;TRPS1;TRPS1	OpenSea	3' UTR	NA
cg03650729	-0.00223464	0.000262592	5.29485e-14	3.3173e-08	0.345216	0.00128422	0.574685	14	21.875	chr1:47226953	TAL1;TAL1;TAL1;TAL1;TAL1;TAL1	Shore	Distal promotor	NA
cg03668469	-0.00139933	0.000222702	6.02068e-09	0.00377204	0.206711	0.00101887	0.728118	17	26.5625	chr20:50292087	LINC01270	OpenSea	Promoter (<=1kb)	NA
cg03671597	0.00138379	0.000233893	3.1284e-08	0.0195999	0.200133	0.00103766	0.749867	13	20.3125	chr17:29006445	SEZ6;SEZ6	Shore	Promoter (<=1kb)	TRUE
cg03677924	-0.00218688	0.000318304	4.56515e-10	0.000286013	0.21323	0.00239258	1.09406	13	20.3125	chr12:56455834	MIP	OpenSea	Distal promotor	TRUE
cg03678062	0.00241267	0.000381122	6.14836e-09	0.00385204	0.183754	0.00350586	1.4531	15	23.4375	chr6:149451580	ZC3H12D	Island	Intron	TRUE
cg03703356	0.00101584	0.000172375	3.51226e-08	0.0220048	0.198268	0.000565771	0.556951	18	28.125	chr14:103523031	CKB	Island	Promoter (<=1kb)	TRUE
cg03705912	0.00185534	0.000302347	1.13294e-08	0.00709804	0.207909	0.00177814	0.958387	17	26.5625	chr5:16179101	MARCH11	Island	Promoter (<=1kb)	TRUE
cg03708443	-0.00129993	0.0002048	3.67583e-09	0.00230296	0.23467	0.000747216	0.574812	17	26.5625	chr3:5305499		OpenSea	Distal Intergenic	NA
cg03726693	0.00330956	0.000548047	2.52568e-08	0.0158237	0.162766	0.00763903	2.30817	14	21.875	chr19:57803810		OpenSea	Intron	NA
cg03738025	0.00404566	0.000511878	2.10427e-12	1.31835e-06	0.279045	0.00573358	1.41722	9	14.0625	chr6:104940819		Island	Promoter (<=1kb)	TRUE
cg03743982	-0.0025955	0.00041968	1.66227e-08	0.0104143	0.143173	0.00546626	2.10605	15	23.4375	chr16:75116935	LDHD;LDHD	Shore	Promoter (<=1kb)	TRUE
cg03757784	0.00151404	0.000213279	1.55508e-10	9.74279e-05	0.221516	0.00109229	0.721437	14	21.875	chr16:22814792	HS3ST2	Island	Promoter (<=1kb)	TRUE
cg03758021	-0.00200191	0.000260907	4.02324e-12	2.52062e-06	0.314079	0.00118669	0.59278	12	18.75	chr20:63576787		Shore	Distal promotor	TRUE
cg03767531	0.000928832	0.000159776	4.84152e-08	0.0303328	0.202638	0.000460283	0.49555	13	20.3125	chr2:181680845	NEUROD1	Shelf	Promoter (<=1kb)	TRUE
cg03771840	0.00321922	0.000408811	1.36517e-12	8.55299e-07	0.327686	0.0028829	0.895528	13	20.3125	chr6:30172368	TRIM15	Island	3' UTR	TRUE
cg03793270	0.00264986	0.000459307	6.42322e-08	0.0402424	0.187367	0.00412918	1.55826	19	29.6875	chr11:89491516	NOX4;NOX4;NOX4;NOX4	Island	Promoter (<=1kb)	TRUE
cg03803381	-0.00126862	0.000216615	6.65665e-08	0.0417048	0.138616	0.00135602	1.06889	18	28.125	chr19:18814328		OpenSea	Distal Intergenic	NA
cg03809660	-0.00143974	0.000244848	3.57799e-08	0.0224166	0.204131	0.00109576	0.761081	12	18.75	chr22:35569130		OpenSea	Distal Intergenic	NA
cg03810428	0.00118876	0.000171621	1.97501e-10	0.000123737	0.271768	0.000513424	0.431898	16	25	chr12:102824663		Island	Promoter (<=1kb)	TRUE
cg03816207	0.00115562	0.000183282	7.63052e-09	0.00478063	0.17126	0.000876211	0.758217	14	21.875	chr22:30606808	TCN2;TCN2;PES1;PES1;PES1;PES1	OpenSea	Promoter (<=1kb)	NA
cg03854796	0.00127775	0.000200801	3.95612e-09	0.00247856	0.215028	0.000808101	0.632441	17	26.5625	chr11:31797614	PAX6;PAX6;PAX6	Shore	Intron	TRUE
cg03902729	0.0011869	0.00018026	1.1137e-09	0.000697748	0.254441	0.000559675	0.471545	22	34.375	chr17:44004564	NAGS;PYY	Shore	Promoter (<=1kb)	TRUE
cg03909289	-0.00147938	0.000208124	8.20815e-11	5.14252e-05	0.273149	0.000789627	0.533755	16	25	chr19:29715908	C19orf12;C19orf12;C19orf12;C19orf12;C19orf12;C19orf12;C19orf12	Shore	Promoter (<=1kb)	NA
cg03923640	0.0022277	0.000350441	6.51175e-09	0.0040797	0.165696	0.00338797	1.52084	12	18.75	chr16:87141018		OpenSea	Exon	TRUE
cg03925294	0.00169316	0.000276803	1.21792e-08	0.00763042	0.210192	0.00146056	0.862621	11	17.1875	chr4:6245902		Island	Distal Intergenic	TRUE
cg03927133	0.00150107	0.000216572	2.06668e-10	0.00012948	0.261186	0.000864174	0.575706	15	23.4375	chr15:41502095	ITPKA	Island	Exon	TRUE
cg03945902	0.00103241	0.000179713	7.5209e-08	0.0471195	0.179849	0.000659031	0.638341	13	20.3125	chr10:109457047		Island	Distal Intergenic	TRUE
cg03947688	0.00170242	0.000224666	6.7838e-12	4.25014e-06	0.305416	0.000893678	0.524946	14	21.875	chr5:80570563	ANKRD34B	Island	Promoter (<=1kb)	NA
cg03958979	0.00116508	0.000203404	7.86023e-08	0.0492455	0.183587	0.000818458	0.702489	19	29.6875	chr6:108165183	NR2E1	Island	Promoter (<=1kb)	TRUE
cg03970350	0.0012518	0.00020433	1.57554e-08	0.00987099	0.175194	0.00100027	0.799066	14	21.875	chr22:30607023	TCN2	OpenSea	Promoter (<=1kb)	TRUE
cg03975694	0.00141336	0.000222806	4.08147e-09	0.0025571	0.221743	0.000950597	0.672577	17	26.5625	chr19:37551570	ZNF540;ZNF540	Shelf	Promoter (<=1kb)	TRUE
cg03982376	-0.00269625	0.000452915	4.27236e-08	0.0267669	0.145344	0.00579603	2.14966	17	26.5625	chr6:149485523	ZC3H12D	OpenSea	Promoter (<=1kb)	NA
cg03986829	0.00279533	0.000469984	2.53983e-08	0.0159124	0.212119	0.00393517	1.40776	19	29.6875	chr3:62372559	FEZF2	Island	Promoter (<=1kb)	TRUE
cg03989378	-0.00183987	0.000316517	4.81661e-08	0.0301767	0.204218	0.0017885	0.972079	14	21.875	chr20:62988928		Shore	Distal Intergenic	NA
cg03994651	0.00184525	0.000298652	2.07347e-08	0.0129906	0.122371	0.00331102	1.79434	15	23.4375	chr19:48501420	LMTK3	Island	Intron	TRUE
cg04015603	-0.00231438	0.000301725	4.66875e-12	2.92503e-06	0.299181	0.0017012	0.735059	9	14.0625	chr2:239025318		OpenSea	Distal Intergenic	NA
cg04055490	-0.00171676	0.000238356	1.3339e-10	8.35705e-05	0.199303	0.00160543	0.935148	11	17.1875	chr17:8155694		Shore	Promoter (<=1kb)	TRUE
cg04079301	0.00144804	0.000239297	1.62527e-08	0.0101826	0.20951	0.00107268	0.740778	16	25	chr3:147388848	ZIC4;ZIC4;ZIC4;ZIC4;ZIC4	Shore	3' UTR	TRUE
cg04079760	0.00304684	0.000446631	3.8815e-10	0.000243181	0.246343	0.00385078	1.26386	15	23.4375	chr16:68235791	ESRP2	Island	Promoter (<=1kb)	TRUE
cg04084157	0.000975044	0.000117633	1.8536e-13	1.16131e-07	0.354453	0.000234765	0.240773	13	20.3125	chr7:101165768	VGF	Island	Promoter (<=1kb)	TRUE
cg04084892	0.0010534	0.000165415	3.75104e-09	0.00235008	0.218648	0.000537658	0.510401	17	26.5625	chr2:17541569	VSNL1	Shore	Distal promotor	TRUE
cg04090392	0.00178234	0.000221114	5.02265e-13	3.14676e-07	0.336917	0.000847699	0.47561	17	26.5625	chr15:83284022	BNC1	Island	Promoter (<=1kb)	TRUE
cg04094193	0.0019464	0.00029561	1.70153e-09	0.00106603	0.20377	0.00200713	1.03121	14	21.875	chr4:68350385	YTHDC1;YTHDC1	Shore	Promoter (<=1kb)	TRUE
cg04098270	0.00114837	0.000197098	5.40441e-08	0.0338594	0.177978	0.000825838	0.719141	14	21.875	chr15:72197345	GRAMD2	Island	Promoter (<=1kb)	TRUE
cg04101060	0.0014308	0.000241089	3.25174e-08	0.0203726	0.184169	0.00122958	0.859366	14	21.875	chr5:135029278	PITX1	Island	Exon	TRUE
cg04105923	-0.00126009	0.00020289	8.59617e-09	0.00538562	0.202096	0.000849977	0.674539	16	25	chr6:106003735		OpenSea	Distal Intergenic	TRUE
cg04128945	0.00132805	0.000227846	5.34423e-08	0.0334823	0.177935	0.00110482	0.831911	17	26.5625	chr8:143183417		Shelf	Distal Intergenic	TRUE
cg04140663	0.00292943	0.000498464	4.48782e-08	0.0281168	0.176722	0.00542049	1.85036	21	32.8125	chr15:82647171	CPEB1	Island	Promoter (<=1kb)	TRUE
cg04145624	0.00198472	0.000321514	1.26362e-08	0.00791673	0.178833	0.00245243	1.23566	21	32.8125	chr7:1505898		Shore	Distal promotor	NA
cg04164838	0.00316828	0.000462205	5.21396e-10	0.000326662	0.205185	0.00527211	1.66403	14	21.875	chr19:14480336	GIPC1;GIPC1;GIPC1;GIPC1;GIPC1;GIPC1	Island	Exon	TRUE
cg04174014	0.00191061	0.000322953	3.35831e-08	0.0210403	0.190553	0.00210247	1.10042	14	21.875	chr7:80134478	GNAI1;GNAI1	Island	Promoter (<=1kb)	NA
cg04189678	-0.00267913	0.000249349	2.63084e-17	1.64826e-11	0.259051	0.00278359	1.03899	7	10.9375	chr13:101453487	ITGBL1;ITGBL1;ITGBL1	Shore	Promoter (<=1kb)	NA
cg04193160	0.00165029	0.000211018	1.14169e-11	7.15287e-06	0.188225	0.00159255	0.965013	15	23.4375	chr1:228212718	OBSCN;OBSCN	Island	Promoter (<=1kb)	TRUE
cg04228468	0.00182687	0.000279947	1.63354e-09	0.00102343	0.235013	0.00147297	0.806279	13	20.3125	chr3:165195839	SLITRK3	OpenSea	Promoter (<=1kb)	TRUE
cg04229059	-0.00118591	0.00017379	3.78013e-10	0.00023683	0.248162	0.000577705	0.487141	18	28.125	chr16:58685067	SLC38A7	Shore	Promoter (<=1kb)	TRUE
cg04232972	-0.00162477	0.000282098	6.70282e-08	0.0419941	0.187141	0.0015547	0.956871	16	25	chr16:30660323		Shore	Promoter (<=1kb)	TRUE
cg04255230	0.00443909	0.000591907	7.6255e-11	4.77748e-05	0.138759	0.0165831	3.7357	11	17.1875	chr2:74499883	LBX2	Island	Promoter (<=1kb)	TRUE
cg04259907	0.00218303	0.000317997	6.0798e-10	0.000380908	0.186887	0.00281128	1.28779	16	25	chr19:43465732	LYPD3	Shore	Promoter (<=1kb)	TRUE
cg04275362	-0.00200646	0.000278273	8.42877e-11	5.28074e-05	0.229481	0.0018328	0.913448	15	23.4375	chr1:167629323	RCSD1	Shore	Promoter (<=1kb)	TRUE
cg04295144	0.00533978	0.0004882	3.11362e-19	1.95073e-13	0.416789	0.00540967	1.01309	9	14.0625	chr19:10296508	ICAM5	Island	Exon	TRUE
cg04303382	0.0019527	0.000299096	1.77533e-09	0.00111227	0.223256	0.00179871	0.92114	18	28.125	chr17:79792622		Island	Distal Intergenic	TRUE
cg04305399	0.00148873	0.000217607	1.0924e-09	0.000684403	0.146818	0.00174625	1.17298	19	29.6875	chr17:80444162		Island	Distal Intergenic	TRUE
cg04322653	-0.00113685	0.000168753	5.27038e-10	0.000330197	0.257152	0.000506209	0.445274	18	28.125	chr7:140653694		OpenSea	Distal Intergenic	NA
cg04330411	0.00117712	0.000204659	7.86979e-08	0.0493053	0.169752	0.000918867	0.780604	19	29.6875	chr4:52751813	ERVMER34-1;ERVMER34-1	Shore	Promoter (<=1kb)	NA
cg04338129	0.00259252	0.00039638	1.77219e-09	0.0011103	0.218351	0.00326223	1.25833	14	21.875	chr11:65867920	EFEMP2	OpenSea	Exon	TRUE
cg04347354	0.00151993	0.000249986	1.33047e-08	0.0083356	0.223369	0.00108907	0.716522	17	26.5625	chr3:68932869	FAM19A4;FAM19A4	Island	Promoter (<=1kb)	NA
cg04350611	-0.00129953	0.000221451	3.7805e-08	0.0236854	0.20344	0.000896534	0.689893	17	26.5625	chr22:45582259	FBLN1	OpenSea	Intron	NA
cg04360793	0.00374684	0.000617129	1.46726e-08	0.0091926	0.211544	0.0070945	1.89346	17	26.5625	chr1:79006676	ELTD1;ELTD1	Island	Promoter (<=1kb)	TRUE
cg04368942	-0.00194402	0.000318807	1.22881e-08	0.00769867	0.228561	0.00172948	0.889643	18	28.125	chr7:134886569	CALD1;CALD1;CALD1	OpenSea	Intron	NA
cg04391391	-0.00185233	0.00030067	9.17739e-09	0.00574977	0.223334	0.00161783	0.8734	13	20.3125	chr19:13793960	ZSWIM4	Shore	Distal promotor	TRUE
cg04398950	0.00108245	0.000171672	6.49521e-09	0.00406934	0.19003	0.00067714	0.625561	14	21.875	chr14:102929086	AMN	Island	Intron	TRUE
cg04398978	0.00128141	0.00021262	2.07828e-08	0.0130207	0.19112	0.000942261	0.735329	16	25	chr17:79840265	CBX4	Island	Promoter (<=1kb)	TRUE
cg04400489	-0.00195298	0.000287814	4.04964e-10	0.000253715	0.267124	0.00141883	0.726492	17	26.5625	chr18:3868137	DLGAP1;DLGAP1;DLGAP1;DLGAP1;DLGAP1;DLGAP1	OpenSea	Intron	NA
cg04402007	0.00279895	0.000420531	1.19682e-09	0.000749827	0.208406	0.00403458	1.44146	15	23.4375	chr8:35236383	UNC5D	Island	Promoter (<=1kb)	TRUE
cg04415599	0.00127707	0.000213013	2.41363e-08	0.0151217	0.19035	0.000940556	0.736498	17	26.5625	chr19:36973606		Island	Promoter (<=1kb)	TRUE
cg04419610	0.00152054	0.000263691	6.31484e-08	0.0395634	0.192003	0.0013192	0.867588	18	28.125	chr19:48443307	GRIN2D	Island	Distal promotor	TRUE
cg04427498	0.00194874	0.000199542	1.863e-16	1.16719e-10	0.352137	0.000947315	0.486116	7	10.9375	chr7:20791038		Island	Distal Intergenic	TRUE
cg04444204	-0.00226123	0.000366946	1.51419e-08	0.0094866	0.161888	0.00358916	1.58726	16	25	chr2:217105940		OpenSea	Distal Intergenic	NA
cg04453050	0.00276292	0.000229584	4.04109e-20	2.5318e-14	0.342186	0.00198972	0.720152	7	10.9375	chr3:51706880	GRM2;GRM2	Island	Promoter (<=1kb)	TRUE
cg04455430	0.00119416	0.000201586	2.81937e-08	0.0176637	0.218134	0.000693026	0.580346	19	29.6875	chr1:50421248	DMRTA2	Island	Promoter (<=1kb)	TRUE
cg04455670	0.00175282	0.00029093	2.85317e-08	0.0178755	0.157189	0.00223356	1.27427	15	23.4375	chr4:168881869	PALLD;PALLD;PALLD;PALLD	Shelf	Intron	NA
cg04461228	0.00128661	0.000189215	3.98152e-10	0.000249448	0.255026	0.000655643	0.509588	13	20.3125	chr5:93570972	FLJ42709;FLJ42709;FLJ42709	Island	Promoter (<=1kb)	TRUE
cg04462378	-0.00238568	0.000376454	4.20647e-09	0.00263541	0.221406	0.00271369	1.13749	12	18.75	chr11:72038714	NUMA1	OpenSea	Distal promotor	TRUE
cg04466743	-0.00197914	0.000319835	7.89845e-09	0.00494849	0.229236	0.00178569	0.902256	14	21.875	chr20:19935150	RIN2	OpenSea	Promoter (<=1kb)	TRUE
cg04467618	0.00189503	0.000283016	6.36041e-10	0.000398488	0.260455	0.00138254	0.729562	15	23.4375	chr6:133889808	TCF21;TCF21	Island	Promoter (<=1kb)	TRUE
cg04471485	0.00198018	0.00031384	5.66377e-09	0.00354843	0.201049	0.00211273	1.06694	12	18.75	chr9:136995337	CLIC3	Island	Distal promotor	TRUE
cg04478095	0.00146373	0.000232992	5.00827e-09	0.00313775	0.233123	0.000955603	0.652855	19	29.6875	chr6:27631366		Island	Distal Intergenic	NA
cg04485799	0.00179273	0.00024112	1.66853e-11	1.04536e-05	0.28151	0.00111218	0.620382	13	20.3125	chr22:49999927	IL17REL	Island	Exon	TRUE
cg04505045	0.0013099	0.000151906	6.8393e-14	4.28492e-08	0.297549	0.000549228	0.419289	14	21.875	chr5:157651613	SOX30;SOX30;SOX30	Island	Promoter (<=1kb)	NA
cg04507775	0.000751519	0.000131427	7.43873e-08	0.0466047	0.206537	0.000294188	0.391458	22	34.375	chr1:236064894	NID1	Island	Promoter (<=1kb)	TRUE
cg04508804	0.00233947	0.000296759	1.414e-11	8.85892e-06	0.142983	0.00444788	1.90124	13	20.3125	chr3:45036273		Shore	Distal Intergenic	TRUE
cg04517323	0.000990987	0.000166743	2.82834e-08	0.0177199	0.198194	0.000538678	0.543577	14	21.875	chr8:97776645	LAPTM4B	Island	Distal promotor	TRUE
cg04517524	0.00381146	0.000466429	3.94019e-12	2.46858e-06	0.150217	0.0111426	2.92346	11	17.1875	chr14:93938996	ASB2	Island	Distal promotor	TRUE
cg04521004	0.00193721	0.000265007	4.14311e-11	2.59572e-05	0.253285	0.00150008	0.774351	13	20.3125	chr3:158103473	SHOX2;SHOX2;SHOX2	Island	Distal promotor	TRUE
cg04528819	0.00134945	0.000226655	2.43677e-08	0.0152667	0.219007	0.000880472	0.65247	19	29.6875	chr7:130733488	KLF14	Island	Promoter (<=1kb)	TRUE
cg04532834	0.00162927	0.000239498	5.35071e-10	0.000335229	0.223104	0.00125331	0.769243	17	26.5625	chr19:4535176	PLIN5;PLIN5	Island	Promoter (<=1kb)	TRUE
cg04544308	-0.00182446	0.000299529	1.27107e-08	0.00796346	0.228351	0.00152512	0.835926	18	28.125	chr18:48391706		OpenSea	Intron	NA
cg04581938	-0.00112807	0.000159716	9.94827e-11	6.23273e-05	0.276461	0.000451562	0.400295	11	17.1875	chr6:31397222		Shelf	Distal promotor	TRUE
cg04584103	0.00266192	0.000378854	2.20468e-10	0.000138126	0.216253	0.00348192	1.30805	11	17.1875	chr14:93938921	ASB2	Island	Distal promotor	TRUE
cg04596060	-0.000851803	0.000131598	2.73379e-09	0.00171276	0.203562	0.0003849	0.451865	17	26.5625	chr12:113966795	RBM19;RBM19;RBM19	Shore	Promoter (<=1kb)	TRUE
cg04597433	0.00309425	0.000539596	7.11667e-08	0.0445869	0.195084	0.00535615	1.731	13	20.3125	chr4:9781582	DRD5	Island	Promoter (<=1kb)	TRUE
cg04604946	-0.00133417	0.00017033	2.11054e-12	1.32228e-06	0.301787	0.000558375	0.418518	14	21.875	chr12:6914188	LRRC23;ENO2;LRRC23;LRRC23	Island	Promoter (<=1kb)	TRUE
cg04609576	0.00186544	0.000324922	7.21704e-08	0.0452158	0.188039	0.00203735	1.09216	16	25	chr5:127290670	MEGF10	Island	Promoter (<=1kb)	TRUE
cg04611437	0.00239826	0.000322119	3.98127e-11	2.49432e-05	0.208836	0.0029544	1.23189	10	15.625	chr10:100519940	SEC31B	Island	Promoter (<=1kb)	TRUE
cg04655510	0.00152271	0.000228506	7.65507e-10	0.000479601	0.252	0.000933141	0.612818	15	23.4375	chr20:21398065	NKX2-4	Shore	Promoter (<=1kb)	NA
cg04666465	0.00127383	0.000199324	1.14182e-08	0.00715364	0.0883356	0.00227059	1.78249	11	17.1875	chr16:23509242	GGA2	Shore	Distal promotor	TRUE
cg04668244	0.00138526	0.000214993	3.78332e-09	0.0023703	0.183154	0.00116038	0.837664	11	17.1875	chr2:30385515		OpenSea	Distal Intergenic	NA
cg04671742	-0.00214582	0.000314935	3.5333e-10	0.000221366	0.26393	0.00174113	0.811405	13	20.3125	chr12:6772831	LAG3;LAG3	Shore	Promoter (<=1kb)	TRUE
cg04699093	-0.00168642	0.000276922	1.83252e-08	0.011481	0.177995	0.00178079	1.05596	16	25	chr22:23877449	SLC2A11;SLC2A11;SLC2A11;SLC2A11;SLC2A11;SLC2A11	OpenSea	3' UTR	NA
cg04707338	-0.00160356	0.000196535	3.79372e-13	2.37682e-07	0.318704	0.000745304	0.464781	9	14.0625	chr1:22638108	C1QA	OpenSea	Distal promotor	NA
cg04707956	0.00137265	0.000234924	4.25589e-08	0.0266638	0.202136	0.00100837	0.734616	20	31.25	chr21:41766358	RIPK4	Island	Promoter (<=1kb)	NA
cg04709124	-0.00092808	0.000130917	1.02201e-10	6.40305e-05	0.259298	0.000333604	0.359456	17	26.5625	chr17:39652441	STARD3;STARD3;STARD3	OpenSea	Promoter (<=1kb)	NA
cg04730665	0.00133659	0.000195314	3.17297e-10	0.000198791	0.258666	0.000694199	0.519382	14	21.875	chr2:235495060	AGAP1;AGAP1	Island	Promoter (<=1kb)	TRUE
cg04731544	0.00417997	0.000462112	7.75174e-15	4.85657e-09	0.317912	0.00508269	1.21596	13	20.3125	chr19:48501577	LMTK3	Island	Intron	TRUE
cg04738965	0.00228149	0.000313882	4.13762e-11	2.59228e-05	0.267788	0.00192974	0.845825	11	17.1875	chr3:147409875	ZIC1;ZIC1	Island	Promoter (<=1kb)	TRUE
cg04742397	-0.00101985	0.000171109	2.36122e-08	0.0147934	0.217081	0.00050861	0.498709	17	26.5625	chr14:95520217		Shelf	Distal Intergenic	TRUE
cg04745384	0.00135316	0.000162144	5.10099e-13	3.19584e-07	0.24668	0.000758158	0.560286	11	17.1875	chr12:51848684		Island	Distal Intergenic	TRUE
cg04751276	0.00160658	0.000260213	8.55346e-09	0.00535886	0.225083	0.00120485	0.749947	13	20.3125	chr15:76342502		Island	Downstream	TRUE
cg04753583	0.00226968	0.000310126	2.99461e-11	1.87617e-05	0.276975	0.00182329	0.803324	12	18.75	chr21:45642651		Island	Distal promotor	TRUE
cg04761931	-0.00159069	0.000203622	2.3658e-11	1.48221e-05	0.123775	0.00242867	1.5268	13	20.3125	chr20:61303123	CDH4	OpenSea	Intron	NA
cg04765439	-0.0024321	0.000276063	1.509e-14	9.45407e-09	0.336977	0.00157799	0.64882	14	21.875	chr20:59488653		OpenSea	Distal Intergenic	NA
cg04792712	0.00186678	0.000273775	4.6815e-10	0.000293302	0.230407	0.00157822	0.845421	14	21.875	chr8:17413596	MTMR7	Island	Promoter (<=1kb)	TRUE
cg04792813	0.00112955	0.000159619	9.69636e-11	6.07491e-05	0.270994	0.00046537	0.411995	25	39.0625	chr14:99603706	CCDC85C	Island	Promoter (<=1kb)	TRUE
cg04812333	-0.00206524	0.000349052	3.11777e-08	0.0195333	0.201159	0.00229656	1.112	12	18.75	chr22:41746084	MEI1	OpenSea	3' UTR	NA
cg04812351	-0.00172948	0.00024809	1.614e-10	0.00010112	0.269065	0.00110171	0.637017	19	29.6875	chr4:72312278	ADAMTS3	OpenSea	Promoter (<=1kb)	TRUE
cg04819055	-0.00174526	0.000236048	5.25779e-11	3.29408e-05	0.205072	0.00160087	0.917267	13	20.3125	chr14:54175855		OpenSea	Distal Intergenic	NA
cg04819580	-0.00146276	0.000205134	6.89597e-11	4.32042e-05	0.284348	0.000730153	0.499161	11	17.1875	chr7:150938438		OpenSea	Distal Intergenic	TRUE
cg04835284	0.00222166	0.000317908	2.91512e-10	0.000182636	0.205465	0.00258789	1.16485	12	18.75	chr10:100520001	SEC31B	Shore	Promoter (<=1kb)	TRUE
cg04845466	0.00195085	0.000301595	9.52005e-09	0.00596444	0.0722551	0.00662556	3.39624	14	21.875	chr2:27442212	KRTCAP3;NRBP1;KRTCAP3	Island	Promoter (<=1kb)	TRUE
cg04848359	-0.00192275	0.000330891	7.70312e-08	0.0482611	0.147773	0.00289081	1.50348	14	21.875	chr21:39736029		OpenSea	Distal Intergenic	NA
cg04861640	-0.00178028	0.000244866	3.90313e-11	2.44537e-05	0.272582	0.00114677	0.644153	18	28.125	chr6:28266827	ZNF187;ZNF187;ZNF187	Shore	Promoter (<=1kb)	TRUE
cg04875128	0.00474706	0.000478017	1.6127e-17	1.01038e-11	0.437105	0.00393464	0.828859	11	17.1875	chr15:31483692	OTUD7A	Island	Exon	TRUE
cg04885881	-0.00193768	0.000285201	7.5304e-10	0.00047179	0.194858	0.00210344	1.08555	15	23.4375	chr1:11063061		Shelf	Distal Intergenic	TRUE
cg04896437	-0.00126713	0.000199941	4.10481e-09	0.00257172	0.224718	0.000751065	0.59273	16	25	chr1:202107364		OpenSea	Distal Intergenic	TRUE
cg04897804	0.00155825	0.000179388	2.61334e-14	1.6373e-08	0.336923	0.000647924	0.415802	12	18.75	chr5:157651621	SOX30;SOX30	Island	Promoter (<=1kb)	TRUE
cg04913265	0.00193726	0.000260768	2.57066e-10	0.000161056	0.0397582	0.0122898	6.34392	13	20.3125	chr11:134069732	JAM3	Island	Promoter (<=1kb)	TRUE
cg04914198	-0.00231269	0.000392576	3.91053e-08	0.0245	0.186563	0.0031619	1.3672	16	25	chr1:203049979	PPFIA4	OpenSea	Distal promotor	TRUE
cg04922222	-0.00149432	0.000192036	2.86837e-12	1.79707e-06	0.29705	0.00071647	0.479462	9	14.0625	chr15:33202168		OpenSea	Distal Intergenic	NA
cg04931216	0.000996519	0.000157436	3.99407e-09	0.00250234	0.242413	0.000420789	0.422258	20	31.25	chr1:50419460	DMRTA2	Island	Distal promotor	TRUE
cg04931708	0.00225439	0.000300743	1.06601e-11	6.67872e-06	0.297776	0.00162502	0.720825	12	18.75	chr7:122304624	FEZF1;FEZF1;FEZF1-AS1	Shore	Promoter (<=1kb)	NA
cg04935449	0.00151533	0.000260711	5.38119e-08	0.0337139	0.187175	0.001352	0.892218	14	21.875	chr7:139524125	CLEC2L	Island	Promoter (<=1kb)	TRUE
cg04937184	0.00176208	0.000298109	4.0556e-08	0.0254089	0.169324	0.00206527	1.17207	18	28.125	chr14:53957127	BMP4;BMP4	Shore	Promoter (<=1kb)	TRUE
cg04940570	0.00193908	0.000278984	1.92975e-10	0.000120902	0.258791	0.00146015	0.753012	17	26.5625	chr11:12675211	TEAD1	Island	Promoter (<=1kb)	TRUE
cg04950301	0.00155208	0.000248215	6.46642e-09	0.0040513	0.214728	0.00119447	0.769594	14	21.875	chr6:12750160	PHACTR1	Island	Intron	TRUE
cg04955914	-0.0020831	0.000241268	2.69317e-14	1.68731e-08	0.34993	0.00109299	0.524693	14	21.875	chr2:219175849	C2orf24	Shore	Distal promotor	TRUE
cg04961582	0.0013648	0.000231358	3.16727e-08	0.0198434	0.212281	0.000937163	0.686664	24	37.5	chr14:94773127		Island	Distal promotor	TRUE
cg04969688	0.00174852	0.000286169	1.22219e-08	0.00765717	0.213606	0.00152609	0.872792	12	18.75	chr15:29822613	TJP1;TJP1	Island	Promoter (<=1kb)	TRUE
cg04971534	0.00148056	0.000244552	2.17522e-08	0.0136281	0.171843	0.00143234	0.967434	13	20.3125	chr17:29006414	SEZ6;SEZ6	Shore	Promoter (<=1kb)	TRUE
cg04978384	0.00322982	0.000384201	1.14645e-13	7.18269e-08	0.323343	0.0029599	0.916428	13	20.3125	chr15:58066112	ALDH1A2;ALDH1A2;ALDH1A2	Island	Promoter (<=1kb)	NA
cg04999352	-0.0023401	0.000233398	1.4622e-17	9.16091e-12	0.415635	0.00104389	0.446089	7	10.9375	chr11:63537142	RARRES3	OpenSea	Promoter (<=1kb)	TRUE
cg05030953	-0.00478205	0.000540622	5.11376e-13	3.20384e-07	0.0883844	0.0319801	6.68752	11	17.1875	chr6:31273223	HLA-C	Shore	Distal promotor	TRUE
cg05053562	0.00178095	0.000306755	4.99034e-08	0.0312652	0.203231	0.00168601	0.946691	17	26.5625	chr2:73202180	NOTO	Island	Promoter (<=1kb)	TRUE
cg05056497	-0.00210868	0.000279335	4.073e-11	2.55179e-05	0.172064	0.00290097	1.37573	13	20.3125	chr21:34527150	RCAN1;RCAN1;RCAN1	OpenSea	Promoter (<=1kb)	TRUE
cg05093455	0.00262014	0.000400421	2.53328e-09	0.00158714	0.181445	0.0041992	1.60266	10	15.625	chr19:58396087	RNF225	Island	Promoter (<=1kb)	NA
cg05099387	0.00277115	0.000389605	1.27076e-10	7.96148e-05	0.231557	0.00345533	1.24689	11	17.1875	chr2:176188564	HOXD1	Island	Promoter (<=1kb)	TRUE
cg05113927	0.00210883	0.000329298	6.30655e-09	0.00395114	0.147637	0.00348121	1.65077	14	21.875	chr2:27308376	UCN	Island	Promoter (<=1kb)	TRUE
cg05127966	-0.0012614	0.000196576	3.93771e-09	0.00246703	0.191295	0.00091202	0.723024	16	25	chr3:38031459		Shore	Distal promotor	NA
cg05132739	-0.00122945	0.00018769	2.88194e-09	0.00180557	0.165577	0.00103281	0.840062	12	18.75	chr3:128453882		OpenSea	Distal Intergenic	NA
cg05156137	-0.00296708	0.000234445	2.13057e-21	1.33483e-15	0.371158	0.00202234	0.681594	4	6.25	chr21:34526677	RCAN1;RCAN1;RCAN1	OpenSea	Promoter (<=1kb)	TRUE
cg05159810	0.00198638	0.000301885	4.08817e-09	0.0025613	0.117517	0.0040174	2.02247	16	25	chr2:286998	FAM150B	Shore	Promoter (<=1kb)	NA
cg05162564	0.00136773	0.000228495	2.09766e-08	0.0131421	0.216855	0.000915988	0.669713	20	31.25	chr5:140112346		Shore	Distal promotor	TRUE
cg05168491	0.00170642	0.000238421	6.51172e-11	4.07969e-05	0.273756	0.00104738	0.613789	12	18.75	chr14:37611241		Island	Distal Intergenic	TRUE
cg05175318	0.00151358	0.000184146	3.32628e-12	2.08396e-06	0.150177	0.00175773	1.1613	13	20.3125	chr14:79281431	NRXN3;NRXN3;NRXN3	Shore	Distal promotor	TRUE
cg05202858	-0.00405441	0.000368068	4.37859e-17	2.74325e-11	0.158594	0.0118246	2.91649	5	7.8125	chr3:192056137		OpenSea	Distal Intergenic	NA
cg05205351	-0.00131318	0.000213537	1.32971e-08	0.00833083	0.183275	0.00104193	0.793439	16	25	chr20:2654129	NOP56;SNORD110;NOP56;SNORA51	Shore	Promoter (<=1kb)	TRUE
cg05209584	0.00182758	0.000293269	7.53417e-09	0.00472026	0.2075	0.00172961	0.946394	14	21.875	chr5:128537590	FBN2	Island	Promoter (<=1kb)	TRUE
cg05210615	-0.00152385	0.000194984	4.5279e-12	2.83679e-06	0.25322	0.000928532	0.609331	13	20.3125	chr17:49435532		OpenSea	Distal Intergenic	TRUE
cg05213896	0.00361316	0.000552061	1.38e-09	0.00086459	0.255016	0.00517093	1.43114	21	32.8125	chr19:49890396	IL4I1;IL4I1	Island	Distal promotor	TRUE
cg05228717	0.00117573	0.000193824	2.10319e-08	0.0131768	0.170407	0.000912447	0.776069	17	26.5625	chr12:132286523	GALNT9	Shore	Promoter (<=1kb)	TRUE
cg05229314	-0.0014913	0.00023474	4.77214e-09	0.00298981	0.199286	0.00121157	0.812423	17	26.5625	chr1:30653107		OpenSea	Distal Intergenic	NA
cg05241923	-0.00170092	0.000271833	8.77567e-09	0.00549808	0.177861	0.0018132	1.06601	16	25	chr9:133135423	RALGDS	OpenSea	Intron	NA
cg05256504	0.00151942	0.000227549	1.15818e-09	0.000725614	0.201743	0.00123856	0.815151	16	25	chr7:122307018		Shore	Distal promotor	TRUE
cg05266781	0.00131038	0.000215454	1.35647e-08	0.0084985	0.216647	0.000841813	0.642419	19	29.6875	chr16:54931580	IRX5	Island	Promoter (<=1kb)	TRUE
cg05274172	0.0013702	0.000213185	3.19731e-09	0.00200316	0.208027	0.000969119	0.707281	17	26.5625	chr2:120222989	TMEM185B;TMEM185B	Island	Promoter (<=1kb)	NA
cg05275618	0.00161492	0.000265919	2.90385e-08	0.018193	0.129903	0.00236846	1.46661	16	25	chr10:124315905		OpenSea	Distal Intergenic	NA
cg05283629	0.00141406	0.000220548	3.40449e-09	0.00213296	0.209372	0.00102378	0.723997	13	20.3125	chr15:41514002	LTK;LTK;LTK	Shore	Promoter (<=1kb)	NA
cg05302338	0.00107785	0.000186724	6.11033e-08	0.0382821	0.19311	0.000658179	0.610639	15	23.4375	chr11:92226534		Island	Distal Intergenic	TRUE
cg05306305	-0.0016972	0.000199307	9.94877e-14	6.23305e-08	0.303715	0.000895366	0.527555	13	20.3125	chr3:69439617		OpenSea	Intron	NA
cg05307394	-0.00248584	0.000411684	1.9258e-08	0.0120654	0.194425	0.0034715	1.39651	15	23.4375	chr2:62383957		OpenSea	Distal Intergenic	NA
cg05308819	-0.0013118	0.000196743	7.84367e-10	0.000491417	0.246342	0.000713812	0.544148	17	26.5625	chr1:155989365		OpenSea	Promoter (<=1kb)	TRUE
cg05321495	-0.00245426	0.000370479	3.02442e-09	0.00189484	0.129948	0.00546804	2.22798	13	20.3125	chr19:33677083	CHST8;CHST8	OpenSea	Intron	NA
cg05326144	-0.00106696	0.000175348	1.79972e-08	0.0112755	0.179034	0.000707782	0.663364	18	28.125	chr12:47839055		OpenSea	Distal Intergenic	NA
cg05330471	-0.00244717	0.000362121	5.47996e-10	0.000343327	0.240165	0.00256892	1.04975	11	17.1875	chr9:119009312		OpenSea	Distal Intergenic	NA
cg05333146	0.0028588	0.000497684	6.82155e-08	0.0427379	0.195218	0.00456814	1.59792	19	29.6875	chr16:67149822	B3GNT9	Island	Distal promotor	TRUE
cg05337137	0.00164651	0.000214293	6.17014e-12	3.86568e-06	0.275129	0.000968437	0.588174	9	14.0625	chr4:6221736		Shore	Intron	TRUE
cg05339415	-0.00146252	0.000223759	1.81992e-09	0.00114021	0.21764	0.00104252	0.712827	14	21.875	chr14:104641122		Shore	Distal Intergenic	TRUE
cg05342515	0.00115545	0.000164191	1.57321e-10	9.8564e-05	0.24091	0.00057037	0.493634	16	25	chr2:176159444		Shore	Distal Intergenic	TRUE
cg05344066	-0.00147443	0.000235093	6.27475e-09	0.00393122	0.208016	0.00112223	0.761131	13	20.3125	chr17:81312155	TMEM105	Shore	Distal promotor	TRUE
cg05360577	0.00129452	0.000212734	1.30917e-08	0.00820212	0.220961	0.000801087	0.618827	17	26.5625	chr11:17696082		Island	Distal Intergenic	TRUE
cg05368740	0.00406139	0.000500268	8.30777e-13	5.20494e-07	0.278347	0.00579836	1.42768	12	18.75	chr19:35755981	HSPB6	Island	Distal promotor	TRUE
cg05369942	-0.00131898	0.000217216	1.8612e-08	0.0116607	0.185348	0.00103675	0.786026	10	15.625	chr4:141307463		OpenSea	Distal Intergenic	TRUE
cg05371578	0.00208284	0.00028948	4.93504e-11	3.09187e-05	0.288796	0.00144853	0.695461	15	23.4375	chr3:147410370	ZIC1	Island	Promoter (<=1kb)	TRUE
cg05374654	0.00156974	0.000206699	6.07627e-12	3.80687e-06	0.311821	0.000737341	0.469721	14	21.875	chr11:94401500	GPR83	Island	Promoter (<=1kb)	TRUE
cg05378358	-0.00143417	0.000189966	1.72026e-11	1.07777e-05	0.239189	0.000887056	0.618517	15	23.4375	chr1:1325660	CPSF3L;CPSF3L;CPSF3L;CPSF3L;CPSF3L;CPTP	Shore	Promoter (<=1kb)	NA
cg05383255	-0.00228234	0.000255541	4.20951e-14	2.63732e-08	0.250773	0.00211013	0.924548	12	18.75	chr6:111760115	FYN;FYN	OpenSea	Promoter (<=1kb)	NA
cg05387815	0.00185216	0.000284139	3.04352e-09	0.00190681	0.173314	0.0022186	1.19785	12	18.75	chr19:52492998	ZNF578	Island	Intron	NA
cg05389014	-0.00160703	0.00023545	3.32111e-10	0.000208072	0.26499	0.000971241	0.604369	17	26.5625	chr6:116561917		OpenSea	Distal Intergenic	NA
cg05396212	0.00152085	0.000249512	1.9772e-08	0.0123875	0.164242	0.00159583	1.0493	18	28.125	chr17:41527453	KRT19	Shore	Promoter (<=1kb)	TRUE
cg05404236	0.00526628	0.000490582	3.25997e-19	2.04242e-13	0.443544	0.00471756	0.895805	8	12.5	chr13:109784746	IRS2	Island	Distal promotor	TRUE
cg05406635	0.00187982	0.000320221	3.72464e-08	0.0233354	0.204443	0.00186443	0.991813	18	28.125	chr14:99603329	CCDC85C	Island	Distal promotor	TRUE
cg05408865	-0.00142205	0.000237422	2.88814e-08	0.0180946	0.171905	0.00132079	0.928796	12	18.75	chr17:38885077	LASP1;LASP1;LASP1	OpenSea	Intron	NA
cg05410198	0.00127305	0.000198001	6.07079e-09	0.00380344	0.140316	0.00134629	1.05753	18	28.125	chr3:187197514	RTP1;RTP1	Shelf	Promoter (<=1kb)	TRUE
cg05419198	0.00158013	0.000224834	2.19585e-10	0.000137573	0.216305	0.00122654	0.776227	12	18.75	chr8:144528512	MGC70857;LRRC24	Island	Promoter (<=1kb)	TRUE
cg05436231	0.00262164	0.000368981	1.45785e-10	9.13362e-05	0.222071	0.00326444	1.24519	14	21.875	chr1:27383299	CD164L2;CD164L2	Island	Promoter (<=1kb)	TRUE
cg05453358	0.00338124	0.000546678	2.69424e-08	0.0168798	0.0884522	0.0159749	4.72456	12	18.75	chr8:46617658		Island	Distal Intergenic	TRUE
cg05463027	-0.00186437	0.000254112	2.61606e-11	1.639e-05	0.281722	0.00120157	0.644494	14	21.875	chr6:17988517	KIF13A;KIF13A;KIF13A;KIF13A	Shore	Promoter (<=1kb)	TRUE
cg05469614	-0.0015045	0.000246102	1.27042e-08	0.00795937	0.206875	0.00117661	0.782062	13	20.3125	chr16:3092817	ZSCAN10;ZSCAN10	Shelf	Promoter (<=1kb)	TRUE
cg05476568	0.00114721	0.000198625	5.74984e-08	0.0360236	0.210832	0.000667937	0.582225	14	21.875	chr3:154122320	SGEF	Island	Promoter (<=1kb)	TRUE
cg05518567	0.000999738	0.000172882	5.50389e-08	0.0344826	0.204524	0.000527071	0.527209	15	23.4375	chr5:161549204	GABRB2;GABRB2	Shore	Distal promotor	NA
cg05520896	0.00184655	0.000210364	4.45518e-14	2.79123e-08	0.284059	0.00116522	0.631024	9	14.0625	chr8:144528501	LRRC24;C8orf82	Island	Promoter (<=1kb)	NA
cg05542681	0.00296955	0.000478611	1.68773e-08	0.0105739	0.132835	0.00780524	2.62842	14	21.875	chr16:694328	FBXL16	Island	Distal promotor	TRUE
cg05544500	0.00152268	0.000224996	6.13417e-10	0.000384315	0.224941	0.00108317	0.71136	17	26.5625	chr16:54290434		Island	Distal Intergenic	TRUE
cg05575054	0.00122615	0.000214271	7.4181e-08	0.0464754	0.197157	0.00083008	0.67698	20	31.25	chr10:114045209	ADRB1	Island	Distal promotor	TRUE
cg05596552	-0.00211597	0.000342004	1.15307e-08	0.00722414	0.184339	0.00268613	1.26945	12	18.75	chr11:65058851	NAALADL1	OpenSea	Promoter (<=1kb)	TRUE
cg05640674	-0.00130013	0.000204769	8.07569e-09	0.00505953	0.145531	0.00134563	1.035	15	23.4375	chr5:132386869	SLC22A5;SLC22A5	OpenSea	Distal promotor	NA
cg05650846	0.00169233	0.000246895	4.44892e-10	0.000278731	0.219392	0.00138165	0.816418	13	20.3125	chr16:3028141	CCDC64B	Island	Exon	TRUE
cg05658236	0.00191763	0.000302793	6.63003e-09	0.00415381	0.173969	0.00236739	1.23454	11	17.1875	chr1:47433239	MGC12982	Shore	Distal promotor	TRUE
cg05666820	0.00261395	0.000399031	3.7857e-09	0.0023718	0.137983	0.00578765	2.21414	14	21.875	chr7:73434373	FZD9	Island	Promoter (<=1kb)	TRUE
cg05673214	0.00202225	0.000317108	9.19789e-09	0.00576261	0.120341	0.0040531	2.00425	15	23.4375	chr16:693476	FBXL16	Island	Distal promotor	TRUE
cg05691152	0.00152238	0.000218815	2.76558e-10	0.000173268	0.221826	0.00110237	0.724108	16	25	chr22:37696971	TRIOBP	OpenSea	Promoter (<=1kb)	TRUE
cg05724065	-0.00139648	0.000212086	1.3712e-09	0.000859077	0.225213	0.000909647	0.651386	21	32.8125	chr7:56092835	PHKG1;PHKG1	OpenSea	Promoter (<=1kb)	TRUE
cg05724777	-0.00118089	0.000193378	4.05078e-08	0.0253787	0.077178	0.00226077	1.91447	14	21.875	chr6:32666585	HLA-DQB1	Shore	Promoter (<=1kb)	TRUE
cg05730485	-0.00150782	0.000225618	7.38601e-10	0.000462744	0.244611	0.000951943	0.631335	15	23.4375	chr9:93083590	SUSD3;SUSD3;SUSD3;SUSD3;SUSD3	OpenSea	Intron	NA
cg05732750	0.00313259	0.000532891	4.97024e-08	0.0311393	0.162144	0.0068753	2.19477	16	25	chr7:6664414		Island	Intron	TRUE
cg05740045	0.0013384	0.00020093	8.26833e-10	0.000518022	0.242962	0.000756775	0.565432	16	25	chr8:64587369		Island	Distal Intergenic	TRUE
cg05743112	-0.00143707	0.000198492	6.0519e-11	3.7916e-05	0.247435	0.000851636	0.59262	11	17.1875	chr17:75854600	WBP2	Shore	Promoter (<=1kb)	NA
cg05763299	-0.00225837	0.000369296	1.44261e-08	0.00903818	0.189994	0.00294817	1.30544	12	18.75	chr2:95032681	MAL;MAL;MAL;MAL	OpenSea	Intron	NA
cg05768427	0.00283723	0.000465707	2.1585e-08	0.0135233	0.154616	0.00596766	2.10334	15	23.4375	chr3:127915345		Island	Promoter (<=1kb)	TRUE
cg05768922	0.00165218	0.000269675	1.37319e-08	0.00860323	0.189623	0.0015817	0.957345	15	23.4375	chr11:124921493	HEPACAM	Shore	Distal promotor	TRUE
cg05770389	-0.00292247	0.000426658	4.15147e-10	0.000260095	0.227987	0.00392129	1.34177	14	21.875	chr6:88013078		OpenSea	Distal Intergenic	NA
cg05783854	0.00088585	0.000153621	5.93954e-08	0.037212	0.203652	0.000416054	0.469666	23	35.9375	chr5:140966818	PCDHAC2;PCDHA7;PCDHA12;PCDHA6;PCDHA10;PCDHA4;PCDHA11;PCDHA8;PCDHA6;PCDHA1;PCDHA2;PCDHA1;PCDHA9;PCDHA13;PCDHA5;PCDHAC1;PCDHA3;PCDHAC2;PCDHA10	Island	Promoter (<=1kb)	TRUE
cg05784157	0.00110651	0.000170118	1.93455e-09	0.00121203	0.225735	0.000569396	0.514588	14	21.875	chr18:32769937	KLHL14	Island	Exon	TRUE
cg05789711	0.00117629	0.00019091	9.5018e-09	0.00595301	0.216961	0.000677095	0.575617	11	17.1875	chr16:23713107	ERN2	Island	Promoter (<=1kb)	TRUE
cg05790197	0.00231495	0.000375026	1.23155e-08	0.00771586	0.179859	0.00331327	1.43125	14	21.875	chr12:130162207	FZD10-AS1;FZD10	Island	Promoter (<=1kb)	NA
cg05796699	-0.00287119	0.000388638	1.21978e-10	7.64212e-05	0.133781	0.00723726	2.52065	12	18.75	chr12:99131129	ANKS1B;ANKS1B;ANKS1B;ANKS1B;ANKS1B;ANKS1B;ANKS1B;ANKS1B	OpenSea	Intron	NA
cg05805297	0.00132581	0.00022753	4.72478e-08	0.0296014	0.196326	0.000975621	0.735867	15	23.4375	chr1:20290836	VWA5B1	OpenSea	Promoter (<=1kb)	TRUE
cg05814654	-0.00112411	0.000173386	2.03361e-09	0.00127409	0.230954	0.000570503	0.507517	10	15.625	chr16:27401856	IL21R;IL21R	OpenSea	Promoter (<=1kb)	TRUE
cg05825244	0.00463752	0.000505219	1.07679e-13	6.74626e-08	0.108245	0.0240228	5.18009	11	17.1875	chr20:2749842	EBF4	Island	Intron	TRUE
cg05835105	0.00266992	0.000452867	3.52542e-08	0.0220873	0.195595	0.0039749	1.48877	15	23.4375	chr4:110622245	PITX2;PITX2;PITX2	Island	Promoter (<=1kb)	TRUE
cg05836145	0.00113908	0.000167124	3.86509e-10	0.000242154	0.249982	0.000527824	0.463376	14	21.875	chr7:20787498	SP8;SP8	Shore	Promoter (<=1kb)	TRUE
cg05843848	-0.00121963	0.000202811	1.96605e-08	0.0123176	0.205925	0.000777722	0.63767	14	21.875	chr9:137230800	SLC34A3;SLC34A3;SLC34A3;SLC34A3;SLC34A3	Shelf	Promoter (<=1kb)	NA
cg05845217	-0.00198955	0.000307717	3.40934e-09	0.002136	0.184129	0.00237807	1.19528	13	20.3125	chr5:4223089		OpenSea	Distal Intergenic	TRUE
cg05848650	-0.00233463	0.000321806	2.32523e-10	0.000145679	0.125519	0.00514863	2.20533	13	20.3125	chr3:192893051	MB21D2	OpenSea	Intron	NA
cg05849324	0.00178002	0.000286543	1.09371e-08	0.00685222	0.174412	0.00203353	1.14242	13	20.3125	chr6:18122243	NHLRC1	Island	Promoter (<=1kb)	TRUE
cg05852337	-0.00174228	0.000278593	6.96393e-09	0.004363	0.204989	0.00159622	0.916166	18	28.125	chr16:19338510		OpenSea	Distal Intergenic	NA
cg05864097	-0.00116172	0.000181485	4.67909e-09	0.00293152	0.180824	0.000828978	0.713576	14	21.875	chr16:85428375		Shelf	Distal Intergenic	NA
cg05866990	-0.00228124	0.000199442	7.86288e-19	4.9262e-13	0.308961	0.00157818	0.691808	4	6.25	chr11:34570705		OpenSea	Distal Intergenic	NA
cg05881221	0.000879116	0.000149863	4.16441e-08	0.0260906	0.190308	0.000445831	0.507135	14	21.875	chr2:120443273		Shore	Distal Intergenic	TRUE
cg05882685	-0.00134934	0.000229781	3.83087e-08	0.0240009	0.216453	0.000893634	0.662274	20	31.25	chr18:68660062		OpenSea	Distal Intergenic	NA
cg05888175	0.00165203	0.000284055	4.76482e-08	0.0298522	0.203471	0.00144861	0.876867	18	28.125	chr1:90835647		Island	Intron	TRUE
cg05901920	-0.00268463	0.000397759	1.25551e-09	0.000786593	0.165322	0.00493369	1.83775	6	9.375	chr1:217078137	ESRRG;ESRRG;ESRRG;ESRRG;ESRRG;ESRRG;ESRRG;ESRRG;ESRRG	OpenSea	Distal promotor	NA
cg05903444	0.00291136	0.000459608	4.55306e-09	0.00285256	0.214012	0.00422068	1.44973	14	21.875	chr5:2750927	IRX2;C5orf38;IRX2	Island	Promoter (<=1kb)	TRUE
cg05908398	-0.00165223	0.000243703	5.16318e-10	0.000323481	0.236304	0.0011962	0.723994	16	25	chr12:94262357	PLXNC1;PLXNC1	OpenSea	Promoter (<=1kb)	NA
cg05911659	0.00259839	0.000303328	3.26054e-14	2.04278e-08	0.361387	0.00161767	0.622566	14	21.875	chr5:175796623	CPLX2;CPLX2	Island	Promoter (<=1kb)	NA
cg05920424	0.00128135	0.000206	1.69452e-08	0.0106164	0.122487	0.00159484	1.24465	12	18.75	chr19:50636562	SYT3;SYT3;SYT3	Shelf	Distal promotor	NA
cg05923226	0.00209257	0.00017886	5.18244e-20	3.24687e-14	0.375935	0.000985582	0.470991	7	10.9375	chr19:15010704	CCDC105	Shore	Promoter (<=1kb)	TRUE
cg05928695	-0.0015407	0.000265033	5.66329e-08	0.0354813	0.179087	0.00147532	0.957561	19	29.6875	chr18:13381947	LDLRAD4;LDLRAD4	OpenSea	Intron	NA
cg05934406	0.00250052	0.000356921	2.60223e-10	0.000163034	0.209085	0.00320687	1.28248	10	15.625	chr5:141428204	PCDHGB8P;PCDHGA8;PCDHGB5;PCDHGA9;PCDHGB6;PCDHGA10;PCDHGB7;PCDHGA11;PCDHGA11;PCDHGA1;PCDHGA2;PCDHGA3;PCDHGB1;PCDHGA4;PCDHGB2;PCDHGA5;PCDHGB3;PCDHGA6;PCDHGA7;PCDHGB4	Island	Distal promotor	NA
cg05934592	-0.00114849	0.000189894	1.57909e-08	0.00989319	0.216823	0.000645994	0.56247	18	28.125	chr14:54175460		OpenSea	Distal Intergenic	TRUE
cg05937737	0.00267972	0.000454225	3.664e-08	0.0229554	0.188048	0.00420392	1.56879	18	28.125	chr3:170585751	SLC7A14	Island	Promoter (<=1kb)	TRUE
cg05941376	-0.00401685	0.000530623	9.9168e-12	6.21301e-06	0.275926	0.00574085	1.42919	13	20.3125	chr5:168409829	WWC1;WWC1;WWC1	OpenSea	Intron	TRUE
cg05942128	0.00151939	0.000214537	9.15538e-11	5.73597e-05	0.274965	0.000825346	0.543208	15	23.4375	chr2:176107292	HOXD11	Island	Promoter (<=1kb)	TRUE
cg05977193	-0.00107497	0.000178969	2.6421e-08	0.0165531	0.172614	0.000751	0.698624	14	21.875	chr20:64039824	LINC00176;LINC00176	Shore	Exon	NA
cg05980523	-0.00316367	0.000451759	2.23803e-10	0.000140216	0.223195	0.00472307	1.49291	12	18.75	chr14:103140911		Shore	Distal Intergenic	NA
cg05986933	0.00193652	0.000332239	6.46433e-08	0.0405	0.155672	0.00275776	1.42408	16	25	chr2:42793317	HAAO	Island	Promoter (<=1kb)	TRUE
cg05987644	-0.00291024	0.000446561	1.58322e-09	0.000991908	0.245269	0.00353365	1.21421	14	21.875	chr1:32264169	LCK	OpenSea	Intron	NA
cg05991454	0.00192042	0.000289014	1.00791e-09	0.000631471	0.229645	0.00167741	0.873461	18	28.125	chr4:146637283		Island	Distal promotor	TRUE
cg05993601	-0.00161021	0.000279067	5.89058e-08	0.0369053	0.20185	0.00139008	0.863287	15	23.4375	chr14:77069010	LOC283575	OpenSea	Intron	NA
cg06010459	0.00120368	0.00014711	4.66632e-13	2.92352e-07	0.297476	0.000463925	0.385422	12	18.75	chr2:148877157	KIF5C	Shore	Distal promotor	TRUE
cg06017144	-0.00142321	0.00019495	6.90404e-11	4.32548e-05	0.215021	0.00100261	0.704468	14	21.875	chr12:110602083		OpenSea	Distal Intergenic	NA
cg06035600	0.00338717	0.000527646	6.79582e-09	0.00425768	0.132867	0.0101521	2.99723	16	25	chr1:27360963	MAP3K6	Island	Promoter (<=1kb)	TRUE
cg06049781	0.0018036	0.000293885	1.05629e-08	0.00661779	0.21756	0.00158623	0.879483	18	28.125	chr2:72144709	CYP26B1	Island	Promoter (<=1kb)	TRUE
cg06131859	-0.00188418	0.00025828	1.28143e-10	8.02836e-05	0.164489	0.00244496	1.29763	14	21.875	chr2:142877562	KYNU;KYNU;KYNU	OpenSea	Promoter (<=1kb)	NA
cg06132069	0.00105411	0.000167825	6.31194e-09	0.00395452	0.202505	0.0005933	0.562847	15	23.4375	chr20:46057399	SLC12A5;SLC12A5	Island	Intron	TRUE
cg06159131	-0.0014975	0.000210762	8.93806e-11	5.59982e-05	0.265662	0.000840456	0.56124	12	18.75	chr17:8651238		OpenSea	Distal Intergenic	NA
cg06174989	0.000930812	0.000159433	5.16568e-08	0.0323637	0.177905	0.000542843	0.583193	16	25	chr16:90048115	LOC100130015;LOC100130015	OpenSea	Promoter (<=1kb)	TRUE
cg06180200	0.00154936	0.000242562	7.6827e-09	0.00481332	0.13646	0.00205967	1.32937	17	26.5625	chr19:38912296	CCER2	OpenSea	Promoter (<=1kb)	NA
cg06188744	0.00154471	0.000268126	6.13017e-08	0.0384063	0.201569	0.00128152	0.829616	18	28.125	chr10:3066459	PFKP	Island	Distal promotor	TRUE
cg06195193	-0.00145469	0.000181767	2.85316e-12	1.78755e-06	0.228382	0.000969384	0.666385	11	17.1875	chr13:20166869		OpenSea	Distal Intergenic	TRUE
cg06197616	-0.00201451	0.000323569	6.80431e-09	0.004263	0.23724	0.00176912	0.878185	15	23.4375	chr2:127591324	MYO7B	Shore	Intron	TRUE
cg06197966	-0.00188115	0.00022575	4.13517e-13	2.59074e-07	0.268338	0.00130825	0.695452	10	15.625	chr10:29659395	SVIL	OpenSea	Intron	TRUE
cg06200092	0.00130762	0.000189189	3.00783e-10	0.000188445	0.233649	0.000760399	0.581515	14	21.875	chr14:53947045		Island	Distal promotor	TRUE
cg06210197	0.00199412	0.000259066	3.87191e-12	2.42581e-06	0.303753	0.00123584	0.619741	13	20.3125	chr8:24913743	NEFM;NEFM	Island	Promoter (<=1kb)	NA
cg06221509	-0.00205883	0.000344551	2.5167e-08	0.0157675	0.195159	0.00237016	1.15122	19	29.6875	chr20:47983341	LINC01522;LINC01523	OpenSea	Distal Intergenic	NA
cg06221746	-0.00138619	0.000214021	2.96682e-09	0.00185876	0.195474	0.00107229	0.773549	12	18.75	chr16:29821280	PAGR1;MVP;MVP	OpenSea	Promoter (<=1kb)	NA
cg06226630	0.00218821	0.000252846	4.54316e-14	2.84635e-08	0.313163	0.00142389	0.650711	10	15.625	chr4:48491403	ZAR1	Island	Distal promotor	TRUE
cg06238004	0.00214944	0.000363783	7.12584e-08	0.0446444	0.102863	0.00546338	2.54177	15	23.4375	chr17:43952359		Shore	Distal promotor	TRUE
cg06240854	-0.00180381	0.000213678	7.76591e-14	4.86545e-08	0.338873	0.000860685	0.477149	9	14.0625	chr2:99154548	LIPT1;LIPT1;LIPT1;LIPT1;TSGA10;LIPT1	Shore	Promoter (<=1kb)	TRUE
cg06252441	-0.00187272	0.000326554	6.91243e-08	0.0433073	0.200912	0.00189125	1.0099	18	28.125	chr11:106091433	AASDHPPT	OpenSea	Promoter (<=1kb)	NA
cg06252564	0.000993655	0.000160884	8.7884e-09	0.00550606	0.218575	0.000478601	0.481657	14	21.875	chr9:970605		Island	Distal Intergenic	TRUE
cg06268694	0.00224212	0.000368964	1.35001e-08	0.00845803	0.223879	0.00236292	1.05388	18	28.125	chr22:46536745	CELSR1	Island	Promoter (<=1kb)	TRUE
cg06279276	0.00380028	0.000473644	6.56293e-13	4.11176e-07	0.325609	0.00405566	1.0672	17	26.5625	chr16:67150261	B3GNT9	Island	Promoter (<=1kb)	TRUE
cg06291867	0.00128164	0.00020058	3.02497e-09	0.00189518	0.234565	0.000726764	0.567057	13	20.3125	chr10:90857405	HTR7;HTR7;HTR7	Island	Promoter (<=1kb)	TRUE
cg06299447	0.00111605	0.000154384	1.75575e-10	0.00011	0.161707	0.000875485	0.784449	12	18.75	chr2:73269779	FBXO41	Island	Promoter (<=1kb)	NA
cg06306198	0.00105488	0.000184355	7.5146e-08	0.04708	0.194958	0.000623018	0.590605	19	29.6875	chr3:147411211	ZIC1	Island	Distal promotor	TRUE
cg06323433	-0.00125348	0.000201781	7.78747e-09	0.00487896	0.213282	0.000785804	0.626898	19	29.6875	chr19:42219832	DEDD2;ZNF526;DEDD2	Shore	Promoter (<=1kb)	NA
cg06335143	0.00176253	0.000193519	3.74642e-15	2.34718e-09	0.341597	0.000811833	0.460606	11	17.1875	chr1:52842982	ZYG11A	Island	Promoter (<=1kb)	TRUE
cg06355175	-0.00131935	0.000198855	9.36482e-10	0.000586719	0.242385	0.000737696	0.559136	16	25	chr7:55415275	LANCL2	OpenSea	Intron	NA
cg06360705	-0.00195692	0.000294525	8.72308e-10	0.000546513	0.246103	0.00159058	0.812799	13	20.3125	chr19:35947056		Shelf	Downstream	NA
cg06372850	0.00221203	0.000343739	4.79731e-09	0.00300558	0.162572	0.0034174	1.54492	17	26.5625	chr2:163348678		Shore	Distal Intergenic	TRUE
cg06381803	0.00389077	0.000634422	1.72881e-08	0.0108312	0.160838	0.0107088	2.75237	12	18.75	chr19:45616217	EML2	Island	Intron	TRUE
cg06387820	-0.00203383	0.000337157	1.67092e-08	0.0104685	0.222713	0.00195741	0.962425	20	31.25	chr2:36665049		OpenSea	Distal Intergenic	NA
cg06391982	0.00159028	0.000233202	7.00207e-10	0.00043869	0.191644	0.00144633	0.909486	12	18.75	chr3:13895256		Island	Distal Intergenic	TRUE
cg06401019	0.000840585	0.000145151	6.59442e-08	0.041315	0.171577	0.000462564	0.550288	20	31.25	chr5:93621392	FAM172A;FAM172A;FAM172A;FAM172A;MIR2277	Island	Promoter (<=1kb)	TRUE
cg06424065	0.00392849	0.000681162	6.58714e-08	0.0412694	0.186284	0.00914036	2.32669	14	21.875	chr4:6245913		Island	Distal Intergenic	TRUE
cg06430220	0.00173894	0.000262892	1.41642e-09	0.000887408	0.208321	0.00155812	0.896016	17	26.5625	chr19:56102190	ZNF787	Shore	3' UTR	TRUE
cg06443034	0.00200656	0.000296846	2.42605e-09	0.00151996	0.0955558	0.00516708	2.57509	17	26.5625	chr17:80444173		Island	Distal Intergenic	TRUE
cg06444025	0.00130881	0.00021291	4.29239e-08	0.0268924	0.0453832	0.00488542	3.73272	14	21.875	chr17:4900809	CHRNE;C17orf107	Island	Distal promotor	TRUE
cg06455149	0.00135589	0.000229556	3.27041e-08	0.0204896	0.199714	0.000998853	0.736676	16	25	chr8:26048295		Island	Intron	TRUE
cg06460333	-0.00206681	0.000299087	2.36943e-10	0.000148448	0.256345	0.0016802	0.812946	15	23.4375	chr11:32775966	CCDC73	OpenSea	Intron	NA
cg06482315	0.00210555	0.000354483	3.03383e-08	0.0190074	0.190699	0.00255098	1.21155	12	18.75	chr20:50579323	PTPN1;PTPN1;PTPN1;PTPN1	OpenSea	Exon	NA
cg06482428	0.00189328	0.000296011	3.87472e-09	0.00242756	0.20191	0.00192105	1.01467	13	20.3125	chr4:21948550	KCNIP4	Island	Promoter (<=1kb)	TRUE
cg06493994	0.00161537	0.000192354	8.19728e-14	5.13571e-08	0.352121	0.000650972	0.402986	13	20.3125	chr6:25652374	SCGN;SCGN	Island	Promoter (<=1kb)	TRUE
cg06507987	0.0011511	0.000151616	1.30469e-11	8.17404e-06	0.247755	0.00054548	0.473877	17	26.5625	chr1:27360277	MAP3K6	Shore	Distal promotor	TRUE
cg06522288	0.000668611	0.000111993	2.26969e-08	0.0142199	0.221322	0.000213253	0.318949	19	29.6875	chr8:76674204	LOC100192378	Shelf	Intron	TRUE
cg06522681	0.00184705	0.000292202	4.91891e-09	0.00308176	0.211145	0.00172817	0.935639	16	25	chr19:15010784	CCDC105;CCDC105	Island	Promoter (<=1kb)	TRUE
cg06526721	-0.00187908	0.000306972	2.46266e-08	0.0154289	0.126146	0.00331645	1.76493	18	28.125	chr5:120463689	PRR16	Shore	Promoter (<=1kb)	TRUE
cg06536868	0.00195598	0.000290583	2.26942e-09	0.00142182	0.113449	0.00405366	2.07244	13	20.3125	chr2:27308016	UCN	Island	Promoter (<=1kb)	TRUE
cg06553312	0.00161632	0.000279778	5.79206e-08	0.0362881	0.198934	0.00142637	0.882476	14	21.875	chr19:50203466	MYH14;MYH14;MYH14	Island	Promoter (<=1kb)	TRUE
cg06558502	0.00147431	0.000221017	7.43166e-10	0.000465604	0.262748	0.000826932	0.560894	16	25	chr19:57099331		Island	Distal Intergenic	TRUE
cg06564388	0.00165372	0.000277543	2.56938e-08	0.0160975	0.201913	0.00146564	0.886266	16	25	chr5:154475697	HAND1	Island	Distal promotor	TRUE
cg06570224	0.00183554	0.00020671	6.41861e-15	4.02135e-09	0.369299	0.000780169	0.425034	10	15.625	chr3:158094686		Island	Downstream	TRUE
cg06575035	0.00189595	0.000268724	4.19743e-10	0.000262975	0.15694	0.00261813	1.38091	9	14.0625	chr5:141364882	PCDHGA4;PCDHGA2;PCDHGA5;PCDHGB2;PCDHGA1;PCDHGB1;PCDHGA3;PCDHGA5	Island	Promoter (<=1kb)	TRUE
cg06594010	0.00173944	0.000217637	3.53668e-12	2.21578e-06	0.217899	0.00147245	0.846508	12	18.75	chr2:238241343	HES6;HES6;HES6	Shore	Distal promotor	NA
cg06594404	0.00265994	0.000447427	3.33294e-08	0.0208814	0.176176	0.00448589	1.68646	18	28.125	chr4:386607		Island	Downstream	TRUE
cg06594770	0.00109449	0.000170564	3.82001e-09	0.00239329	0.193691	0.000676132	0.61776	19	29.6875	chr22:37696967	TRIOBP	OpenSea	Promoter (<=1kb)	TRUE
cg06602546	0.00196869	0.000316948	1.18153e-08	0.00740244	0.167081	0.00261967	1.33067	19	29.6875	chr20:64048879	SOX18	Island	Promoter (<=1kb)	NA
cg06602847	0.00159722	0.000228252	1.38637e-10	8.68582e-05	0.273527	0.000918679	0.575173	10	15.625	chr9:119369219	DBC1;DBC1	Island	Promoter (<=1kb)	TRUE
cg06636831	0.00206443	0.000296253	9.53316e-10	0.000597266	0.101438	0.00511875	2.4795	10	15.625	chr3:45035877	CLEC3B	Island	Exon	TRUE
cg06639320	0.00363149	0.00021418	1.67065e-33	1.04668e-27	0.695816	0.000781676	0.215249	8	12.5	chr2:105399282	FHL2;FHL2;FHL2;FHL2	Island	Promoter (<=1kb)	TRUE
cg06643466	0.00146858	0.000252503	5.11332e-08	0.0320357	0.191753	0.00123258	0.8393	17	26.5625	chr7:2979748	CARD11	OpenSea	Intron	TRUE
cg06645033	0.00235267	0.000388812	1.55239e-08	0.00972595	0.21771	0.00269666	1.14621	18	28.125	chr1:50425006		Island	Distal promotor	TRUE
cg06648759	0.00214844	0.000275579	4.5869e-12	2.87376e-06	0.260594	0.00177574	0.826527	7	10.9375	chr13:40318614		OpenSea	Distal Intergenic	TRUE
cg06649410	0.0010892	0.000189211	6.31924e-08	0.0395909	0.209895	0.0006055	0.555912	18	28.125	chr6:154039348	OPRM1;OPRM1;OPRM1;OPRM1;OPRM1;OPRM1;OPRM1;OPRM1;OPRM1;OPRM1;OPRM1;OPRM1;OPRM1;OPRM1;OPRM1;OPRM1;OPRM1;OPRM1;OPRM1;OPRM1	Shore	Promoter (<=1kb)	TRUE
cg06649567	-0.00242129	0.000297721	6.49203e-13	4.06735e-07	0.290153	0.00194467	0.803155	13	20.3125	chr8:100311018	RNF19A;RNF19A	Shore	Promoter (<=1kb)	NA
cg06654109	0.0020957	0.000249352	1.68928e-13	1.05836e-07	0.303849	0.00136433	0.651012	8	12.5	chr10:49611904	SLC18A3;CHAT;CHAT;CHAT	Island	Distal promotor	NA
cg06660332	0.00246108	0.000402173	1.28796e-08	0.00806923	0.200867	0.0032672	1.32755	17	26.5625	chr1:46544035		Island	Intron	TRUE
cg06661266	-0.00248725	0.00033667	2.82052e-11	1.7671e-05	0.255628	0.0024425	0.982008	12	18.75	chr3:134308879		Shelf	Distal Intergenic	TRUE
cg06664357	0.00202268	0.000333434	3.65534e-08	0.0229012	0.106354	0.00466105	2.30439	13	20.3125	chr19:39502750	DLL3;DLL3	Island	Intron	TRUE
cg06673130	0.00120843	0.000186901	9.00231e-09	0.00564007	0.0802371	0.00226965	1.87818	16	25	chr4:785136	CPLX1	Island	3' UTR	TRUE
cg06680481	0.00130422	0.000198663	1.43584e-09	0.000899576	0.229046	0.000776289	0.595213	15	23.4375	chr20:22568615	C20orf56	Island	Intron	TRUE
cg06682024	-0.00148751	0.000202157	3.64571e-11	2.28409e-05	0.246649	0.00091633	0.616017	14	21.875	chr2:111906557	MERTK	OpenSea	Intron	TRUE
cg06700275	-0.0016367	0.00027249	2.46934e-08	0.0154708	0.181368	0.00163938	1.00164	15	23.4375	chr17:79045719	C1QTNF1;C1QTNF1;C1QTNF1	Shore	Distal promotor	TRUE
cg06707236	0.002107	0.000323756	4.72945e-09	0.00296307	0.135721	0.00383312	1.81923	10	15.625	chr19:911965	C19orf22	Island	Distal promotor	TRUE
cg06707978	0.00181932	0.000221162	3.4496e-13	2.16122e-07	0.304381	0.00102562	0.563739	13	20.3125	chr19:57583787	ZIK1	Island	Promoter (<=1kb)	TRUE
cg06713813	-0.00232824	0.000367633	5.30572e-09	0.00332411	0.197863	0.00297959	1.27976	17	26.5625	chr1:119080807	WARS2;WARS2	OpenSea	Intron	NA
cg06716182	-0.00208922	0.000345784	4.38321e-08	0.0274614	0.096048	0.00556982	2.66598	14	21.875	chr11:96341780	MAML2	OpenSea	Promoter (<=1kb)	TRUE
cg06722281	-0.000767506	0.000120656	3.73585e-09	0.00234056	0.223181	0.000277998	0.362209	17	26.5625	chr10:101096257	TLX1NB;TLX1NB	OpenSea	Intron	NA
cg06750177	-0.0019567	0.000289909	7.69957e-10	0.000482389	0.211254	0.00193819	0.990538	17	26.5625	chr3:172623735		OpenSea	Distal Intergenic	NA
cg06762457	-0.00249738	0.000398831	1.07386e-08	0.00672791	0.156394	0.00456147	1.8265	17	26.5625	chr6:149485499	ZC3H12D	OpenSea	Promoter (<=1kb)	TRUE
cg06783429	0.00224842	0.00036317	2.17014e-08	0.0135963	0.107958	0.00566372	2.51897	15	23.4375	chr7:128032985	SND1	Shore	Distal promotor	TRUE
cg06784448	0.00202673	0.000338514	2.45208e-08	0.0153627	0.191511	0.0023512	1.16009	17	26.5625	chr22:36703759	CACNG2	Shore	Distal promotor	NA
cg06784991	0.00386905	0.00031057	1.78771e-23	1.12003e-17	0.554386	0.00163143	0.421662	10	15.625	chr1:52843096	ZYG11A	Island	Promoter (<=1kb)	TRUE
cg06797617	0.00206838	0.000317503	2.65666e-09	0.00166443	0.188371	0.00249932	1.20834	18	28.125	chr2:88350388		Shore	Distal Intergenic	TRUE
cg06819923	-0.00277616	0.000369566	1.30171e-11	8.15539e-06	0.273677	0.00277328	0.998964	13	20.3125	chr16:21203187	ZP2	OpenSea	Exon	TRUE
cg06821999	0.00160897	0.000215045	1.20229e-11	7.53254e-06	0.310012	0.000781227	0.485543	14	21.875	chr14:94771819		Island	Distal promotor	TRUE
cg06831571	-0.00274515	0.000239473	1.2132e-18	7.60088e-13	0.276875	0.00266856	0.972101	5	7.8125	chr11:34570649		OpenSea	Distal Intergenic	NA
cg06839255	-0.00142529	0.00017755	1.00575e-12	6.30116e-07	0.292008	0.000667811	0.468544	12	18.75	chr4:25703219		OpenSea	Distal Intergenic	NA
cg06864398	0.00206712	0.000348473	3.23495e-08	0.0202674	0.186741	0.00252311	1.22059	21	32.8125	chr1:65308885	DNAJC6;DNAJC6;DNAJC6	Shore	Promoter (<=1kb)	NA
cg06868946	0.00110154	0.000145988	7.87428e-12	4.93334e-06	0.308606	0.000368582	0.334607	15	23.4375	chr8:55103225	XKR4	Shore	Promoter (<=1kb)	TRUE
cg06874016	-0.0010484	0.000176788	2.73768e-08	0.0171519	0.218699	0.000532404	0.507825	13	20.3125	chr17:42025397	NKIRAS2;NKIRAS2;NKIRAS2;NKIRAS2;NKIRAS2	OpenSea	Distal promotor	TRUE
cg06875227	0.00157029	0.000270967	5.67532e-08	0.0355567	0.189296	0.00143184	0.911833	16	25	chr5:51387544	ISL1	Island	Exon	TRUE
cg06878361	0.00182237	0.000244515	2.68605e-11	1.68285e-05	0.23695	0.00145006	0.795699	11	17.1875	chr19:51887557	ZNF577;ZNF577;ZNF577	Shore	Promoter (<=1kb)	TRUE
cg06885861	-0.0015405	0.000232675	1.05701e-09	0.000662232	0.259403	0.000918636	0.596325	11	17.1875	chr1:107786466	VAV3	OpenSea	Intron	NA
cg06896909	0.00169859	0.00027185	1.18501e-08	0.00742426	0.15061	0.00220621	1.29884	12	18.75	chr7:19773674	TMEM196	Shore	Promoter (<=1kb)	TRUE
cg06914505	-0.00149199	0.000241376	9.27962e-09	0.00581381	0.208669	0.00114459	0.767154	19	29.6875	chr15:39172400		OpenSea	Distal Intergenic	TRUE
cg06933334	-0.00241027	0.000344919	2.10622e-10	0.000131958	0.234592	0.00256995	1.06625	14	21.875	chr15:65529975	HACD3	Shore	Promoter (<=1kb)	NA
cg06933824	0.00269114	0.000254992	1.47155e-17	9.21946e-12	0.322714	0.00206083	0.765783	9	14.0625	chr5:172683576	NEURL1B	Island	Exon	TRUE
cg06934523	-0.000991668	0.000153046	2.94191e-09	0.00184315	0.193031	0.000557413	0.562097	16	25	chr14:69611213	KIAA0247	Shore	Promoter (<=1kb)	TRUE
cg06942685	0.00147723	0.000164646	1.1779e-14	7.37972e-09	0.314967	0.000643511	0.435621	7	10.9375	chr19:56368063	ZNF542;ZNF542;ZNF542;ZNF542	Island	Promoter (<=1kb)	TRUE
cg06942701	0.00221457	0.000308833	8.00479e-11	5.01511e-05	0.248338	0.00201268	0.908833	17	26.5625	chr2:161423498	TBR1	Island	Exon	TRUE
cg06957447	0.0009812	0.000156693	5.57363e-09	0.00349196	0.230223	0.000436462	0.444824	22	34.375	chr14:94775670		Shore	Distal Intergenic	TRUE
cg06963389	-0.00211723	0.000303895	1.6183e-10	0.000101389	0.272152	0.00162548	0.767737	16	25	chr1:245583918	KIF26B	OpenSea	Intron	NA
cg06966404	-0.000901808	0.000157355	7.33596e-08	0.0459608	0.19226	0.000463261	0.513703	25	39.0625	chr6:133512603	EYA4;EYA4;EYA4;EYA4;EYA4;TARID	OpenSea	Intron	NA
cg06966811	0.00199113	0.000313499	4.16921e-09	0.00261207	0.214929	0.00196349	0.98612	18	28.125	chr14:56810071	OTX2	Island	Promoter (<=1kb)	TRUE
cg06974546	-0.00178089	0.000287176	8.23793e-09	0.00516118	0.2121	0.00159742	0.896978	17	26.5625	chr14:34331324		OpenSea	Distal Intergenic	NA
cg06996175	0.00152298	0.000242652	1.22583e-08	0.00768001	0.136546	0.00198867	1.30578	14	21.875	chr19:2546879	GNG7	Island	Intron	TRUE
cg06997549	0.00134782	0.000205328	2.99131e-09	0.0018741	0.155701	0.00133563	0.990951	14	21.875	chr12:2834997	NRIP2;NRIP2	OpenSea	Promoter (<=1kb)	TRUE
cg06999856	0.00260857	0.000412447	8.23377e-09	0.00515857	0.155409	0.00501405	1.92215	11	17.1875	chr10:133446666		Island	Distal Intergenic	TRUE
cg07005778	0.00131177	0.000227517	6.10375e-08	0.0382409	0.198404	0.000942621	0.718585	18	28.125	chr4:188032432		OpenSea	Distal Intergenic	TRUE
cg07024568	-0.00244857	0.000239559	3.14535e-18	1.97061e-12	0.449916	0.000993892	0.405907	6	9.375	chr15:71323618	THSD4	OpenSea	Intron	NA
cg07028396	0.00325917	0.000442857	5.39207e-11	3.3782e-05	0.213753	0.00529757	1.62543	16	25	chr10:92045925		Island	Downstream	TRUE
cg07040244	0.00230122	0.000304162	1.95601e-11	1.22547e-05	0.223862	0.00248936	1.08176	13	20.3125	chr1:231419776	EGLN1	Shore	Promoter (<=1kb)	TRUE
cg07047570	0.00152306	0.000238415	3.1065e-09	0.00194627	0.231436	0.00104448	0.685777	17	26.5625	chr20:20370169	INSM1;INSM1	Shore	Distal promotor	TRUE
cg07057579	0.0022597	0.000316201	9.3047e-11	5.82952e-05	0.244832	0.00213546	0.94502	17	26.5625	chr15:95326883		Island	Promoter (<=1kb)	TRUE
cg07060551	0.0034218	0.000497732	2.90478e-10	0.000181989	0.252577	0.00469781	1.37291	10	15.625	chr19:50695124	SHANK1	Island	Intron	TRUE
cg07068187	0.00116543	0.000184957	5.29601e-09	0.00331803	0.213059	0.000680194	0.583641	12	18.75	chr22:24953776		Island	Distal Intergenic	TRUE
cg07076370	-0.0014204	0.000240248	3.35502e-08	0.0210196	0.192531	0.00114726	0.807701	15	23.4375	chr3:48119714		OpenSea	Distal Intergenic	NA
cg07080372	-0.00198864	0.000223726	5.70008e-15	3.57118e-09	0.375808	0.000890595	0.447841	10	15.625	chr11:796607	SLC25A22	Shore	Promoter (<=1kb)	TRUE
cg07082267	-0.00140796	0.000212159	9.06695e-10	0.000568057	0.245787	0.000824763	0.585787	11	17.1875	chr16:85395429		OpenSea	Distal Intergenic	TRUE
cg07084627	0.0019107	0.000314581	1.79887e-08	0.0112701	0.184824	0.00218319	1.14262	15	23.4375	chr9:91421126	NFIL3	Island	Distal promotor	TRUE
cg07086679	-0.00260379	0.000331134	8.08259e-12	5.06385e-06	0.195673	0.0037786	1.45119	13	20.3125	chr7:140316322		OpenSea	Distal Intergenic	NA
cg07098391	0.000980731	0.000170216	6.23849e-08	0.039085	0.197386	0.000530282	0.5407	19	29.6875	chr4:55125251	KDR	Island	Promoter (<=1kb)	TRUE
cg07100050	-0.00257114	0.000366334	2.38957e-10	0.00014971	0.211597	0.00333969	1.29891	14	21.875	chr10:21101185	NEBL;NEBL	OpenSea	Intron	NA
cg07112260	0.000849341	0.000137897	9.08078e-09	0.00568923	0.227595	0.000331941	0.390822	20	31.25	chr16:67000670	CES8	Island	Promoter (<=1kb)	TRUE
cg07116631	0.0022216	0.000321771	9.6312e-10	0.000603408	0.127566	0.00457662	2.06006	14	21.875	chr16:3295463		Island	Intron	TRUE
cg07121155	-0.0024848	0.000341019	3.27113e-11	2.04941e-05	0.298748	0.00196502	0.790816	14	21.875	chr9:21392502		Shelf	Distal Intergenic	NA
cg07125112	0.00137429	0.000191727	8.92472e-11	5.59146e-05	0.24112	0.000805957	0.586453	13	20.3125	chr15:44194423	FRMD5	Shore	Promoter (<=1kb)	TRUE
cg07125243	-0.00125299	0.000211019	3.32215e-08	0.0208137	0.181578	0.000959453	0.765731	12	18.75	chr8:107339334	ANGPT1	OpenSea	Distal promotor	TRUE
cg07127410	-0.00242657	0.000298909	2.06646e-12	1.29467e-06	0.216868	0.00288296	1.18808	10	15.625	chr22:29031863	ZNRF3	Shore	Promoter (<=1kb)	TRUE
cg07150387	-0.00207001	0.000340322	1.3128e-08	0.00822491	0.224594	0.00200581	0.968987	18	28.125	chr3:78704163	ROBO1;ROBO1;ROBO1	OpenSea	Intron	NA
cg07158320	-0.0018631	0.000308328	7.5181e-08	0.0471019	0.0256862	0.017852	9.58186	19	29.6875	chr10:29056586		OpenSea	Distal Intergenic	NA
cg07161179	-0.00143129	0.000229431	9.52382e-09	0.00596681	0.177472	0.00128735	0.899427	14	21.875	chr11:698201	TMEM80;TMEM80	Shore	Distal promotor	TRUE
cg07161822	-0.00193561	0.000211498	4.2836e-15	2.68373e-09	0.324973	0.00105517	0.545138	12	18.75	chr7:101535436	COL26A1;COL26A1	OpenSea	Intron	NA
cg07178006	0.00132547	0.000216188	1.04932e-08	0.00657414	0.223552	0.00082735	0.624193	16	25	chr11:20163172		Island	Distal promotor	TRUE
cg07178825	0.00212306	0.000274709	3.05151e-12	1.91181e-06	0.313783	0.00133651	0.629521	16	25	chr1:3733010	TP73;TP73;TP73;TP73	Island	3' UTR	TRUE
cg07191594	0.00168815	0.000276666	1.27627e-08	0.00799603	0.212867	0.00142881	0.84638	16	25	chr20:46021581	SLC12A5	Shore	Promoter (<=1kb)	TRUE
cg07222015	-0.00229222	0.000217601	1.43413e-17	8.98505e-12	0.329462	0.00144993	0.632542	7	10.9375	chr12:126768759	LINC00944	OpenSea	Intron	NA
cg07274618	0.00155752	0.000262213	3.43714e-08	0.0215341	0.174549	0.00155546	0.998676	16	25	chr17:76074617	GALR2	Island	Promoter (<=1kb)	TRUE
cg07274898	0.00346098	0.000432851	8.25271e-12	5.17044e-06	0.149338	0.00925124	2.67301	11	17.1875	chr22:30574545		OpenSea	Distal promotor	NA
cg07283598	-0.0016042	0.000277109	6.63049e-08	0.0415409	0.171963	0.00168014	1.04734	14	21.875	chr2:235107010		OpenSea	Distal Intergenic	NA
cg07316846	0.00212318	0.000371505	7.65686e-08	0.0479713	0.197306	0.00248655	1.17114	20	31.25	chr2:104868236		Shore	Exon	TRUE
cg07318398	-0.00146057	0.000246567	5.80403e-08	0.0363631	0.120137	0.00211836	1.45036	16	25	chr17:41836849	KLHL10;NT5C3L	Shore	Promoter (<=1kb)	TRUE
cg07323488	-0.00349777	0.000315998	9.58118e-20	6.00275e-14	0.440764	0.00210468	0.60172	6	9.375	chr3:168467525	EGFEM1P	OpenSea	Intron	NA
cg07329360	0.00135979	0.000189524	6.68082e-11	4.18563e-05	0.262965	0.000702665	0.516746	11	17.1875	chr11:31820221		Island	Distal promotor	TRUE
cg07336350	0.00275314	0.000353491	2.4021e-12	1.50495e-06	0.308342	0.00230532	0.837342	17	26.5625	chr16:54288215		Island	Distal promotor	TRUE
cg07346747	-0.00212215	0.000332899	3.46725e-09	0.00217228	0.225041	0.00210273	0.990848	15	23.4375	chr2:27280573	DNAJC5G;DNAJC5G;DNAJC5G;DNAJC5G	OpenSea	Distal promotor	NA
cg07351143	0.00129206	0.000186248	3.69627e-10	0.000231576	0.204082	0.000882758	0.683219	16	25	chr10:22334981		Island	Distal Intergenic	TRUE
cg07355841	0.00205607	0.000341304	2.24826e-08	0.0140856	0.182813	0.00256216	1.24614	13	20.3125	chr16:67393436	TPPP3;TPPP3;TPPP3;TPPP3	Island	Promoter (<=1kb)	TRUE
cg07369950	0.00111389	0.000173244	2.70344e-09	0.00169375	0.225476	0.000577874	0.518789	13	20.3125	chr19:58098620	ZSCAN18;ZSCAN18;ZSCAN18;ZSCAN18	Island	Promoter (<=1kb)	TRUE
cg07388493	-0.00218919	0.000311783	2.08849e-10	0.000130847	0.222048	0.0022766	1.03993	15	23.4375	chr1:39025787	NDUFS5	OpenSea	Promoter (<=1kb)	TRUE
cg07391726	0.000892713	0.0001433	8.46228e-09	0.00530174	0.194366	0.000447874	0.5017	18	28.125	chr4:61202053		Island	Promoter (<=1kb)	NA
cg07413917	-0.000947764	0.000151036	5.51124e-09	0.00345287	0.222245	0.000426213	0.449704	15	23.4375	chr3:94249728		OpenSea	Distal Intergenic	NA
cg07416237	0.00215297	0.000298473	4.66768e-11	2.92436e-05	0.294203	0.00150773	0.700302	13	20.3125	chr13:99895824	CLYBL	Island	3' UTR	TRUE
cg07425963	-0.00122001	0.000193029	5.63611e-09	0.0035311	0.197535	0.000819823	0.671982	19	29.6875	chr2:237513271	MLPH;MLPH;MLPH;MLPH;MLPH	OpenSea	Intron	NA
cg07430714	-0.00229174	0.000336817	3.86006e-10	0.000241838	0.270844	0.00191711	0.83653	17	26.5625	chr13:51230501	FAM124A;FAM124A	OpenSea	Intron	NA
cg07435445	0.00229429	0.000382911	2.24071e-08	0.0140384	0.200806	0.00284046	1.23805	16	25	chr14:102930042	AMN	Island	Exon	TRUE
cg07469853	-0.00124733	0.000197622	4.54137e-09	0.00284523	0.226518	0.00072032	0.577489	16	25	chr9:137229406	RNF224;SLC34A3;SLC34A3	OpenSea	Promoter (<=1kb)	NA
cg07485775	0.0024388	0.000284753	8.64417e-14	5.41569e-08	0.299581	0.00188543	0.773098	12	18.75	chr5:172683566	NEURL1B	Island	Exon	TRUE
cg07495704	-0.00162765	0.000226926	1.17838e-10	7.38269e-05	0.21822	0.00128685	0.790618	9	14.0625	chr14:103625146		Shelf	Intron	TRUE
cg07502389	0.00190042	0.000249865	5.85268e-12	3.66679e-06	0.306913	0.00110583	0.581887	7	10.9375	chr8:24913746	NEFM;NEFM	Island	Promoter (<=1kb)	TRUE
cg07502661	-0.001696	0.000278519	1.4738e-08	0.00923353	0.200233	0.00155773	0.918475	19	29.6875	chr2:43171200		Shore	Distal Intergenic	TRUE
cg07504615	-0.00125588	0.000148204	5.81067e-14	3.64047e-08	0.349103	0.000398721	0.317484	13	20.3125	chr3:14791222		OpenSea	Distal Intergenic	NA
cg07520854	-0.00155079	0.000206727	1.00821e-11	6.31655e-06	0.301862	0.000754138	0.486294	14	21.875	chr17:78933563		OpenSea	Distal Intergenic	NA
cg07523850	-0.00188423	0.000318909	3.3981e-08	0.0212896	0.194145	0.00199809	1.06042	13	20.3125	chr1:22048469		OpenSea	Distal Intergenic	NA
cg07525420	0.00113132	0.000185427	1.1994e-08	0.00751442	0.226406	0.000592942	0.524114	20	31.25	chr10:129962917	EBF3	Island	Promoter (<=1kb)	TRUE
cg07539798	0.00228744	0.000327502	1.84759e-10	0.000115754	0.247574	0.00215611	0.94259	12	18.75	chr5:141431745	PCDHGA4;PCDHGA11;PCDHGA11;PCDHGA9;PCDHGA1;PCDHGB1;PCDHGB6;PCDHGA12;PCDHGB3;PCDHGB7;PCDHGA6;PCDHGA8;PCDHGA10;PCDHGA12;PCDHGA5;PCDHGB4;PCDHGA3;PCDHGA2;PCDHGA7;PCDHGB2;PCDHGB5	Island	Distal promotor	TRUE
cg07544187	0.00267079	0.000412346	1.98603e-09	0.00124427	0.251846	0.0028731	1.07575	15	23.4375	chr19:19540426	CILP2	Island	Distal promotor	TRUE
cg07546943	-0.00237327	0.000384577	1.07004e-08	0.00670393	0.200993	0.00303583	1.27918	11	17.1875	chr2:235614718	AGAP1;AGAP1	OpenSea	Intron	TRUE
cg07547549	0.00292062	0.000263343	2.39261e-20	1.499e-14	0.494641	0.00118161	0.404576	9	14.0625	chr20:46029586	SLC12A5;SLC12A5	Island	Promoter (<=1kb)	TRUE
cg07547765	0.0027928	0.000424649	4.03446e-09	0.00252765	0.123915	0.00747681	2.67717	13	20.3125	chr17:48608086	HOXB7	Island	Distal promotor	TRUE
cg07549924	0.00142926	0.000215671	3.24243e-09	0.00203143	0.120335	0.00202472	1.41662	12	18.75	chr4:54142	ZNF595;ZNF718	Shore	Promoter (<=1kb)	TRUE
cg07553761	0.00353473	0.000319667	3.09333e-20	1.93801e-14	0.481131	0.00182693	0.516851	8	12.5	chr3:160450189	TRIM59	Island	Promoter (<=1kb)	TRUE
cg07558394	-0.00218863	0.0003683	2.64082e-08	0.0165451	0.209107	0.00245646	1.12237	14	21.875	chr10:117458781		OpenSea	Distal Intergenic	NA
cg07583137	-0.00249252	0.000418701	3.09773e-08	0.0194077	0.181924	0.00378788	1.5197	22	34.375	chr8:81731777	CHMP4C	Shore	Promoter (<=1kb)	TRUE
cg07584066	0.00256886	0.000371696	3.11051e-10	0.000194878	0.229364	0.00300622	1.17025	12	18.75	chr17:59565388	DHX40;DHX40	Island	Promoter (<=1kb)	TRUE
cg07600636	0.00078325	0.000137312	7.95172e-08	0.0498187	0.205958	0.000320687	0.409431	17	26.5625	chr11:13010256	RASSF10	Island	Promoter (<=1kb)	TRUE
cg07608084	-0.00159899	0.000203973	1.9154e-12	1.20002e-06	0.307332	0.000781306	0.488626	14	21.875	chr18:62437610		OpenSea	Distal Intergenic	NA
cg07625529	0.002928	0.000481022	1.80343e-08	0.0112988	0.177589	0.00538307	1.83848	14	21.875	chr2:176116555	HOXD10	Island	Promoter (<=1kb)	NA
cg07629165	0.00147097	0.000247076	4.28757e-08	0.0268622	0.143503	0.00175101	1.19037	14	21.875	chr21:44425482	TRPM2	Island	Promoter (<=1kb)	TRUE
cg07638761	-0.00268887	0.000296202	2.28394e-15	1.43092e-09	0.375954	0.00162718	0.605155	11	17.1875	chr5:90803240	ADGRV1;ADGRV1	OpenSea	Intron	NA
cg07639287	0.0013452	0.000201826	7.42613e-10	0.000465257	0.259289	0.000700889	0.521032	16	25	chr22:17370970		Shore	Intron	TRUE
cg07640374	-0.00141007	0.000219522	4.61547e-09	0.00289166	0.172058	0.00129724	0.919983	14	21.875	chr12:1830798	LRTM2;LRTM2;LRTM2;CACNA2D4	OpenSea	Intron	NA
cg07671342	-0.00283463	0.000369794	6.60615e-12	4.13884e-06	0.272666	0.0029061	1.02521	12	18.75	chr18:22391756		OpenSea	Distal Intergenic	NA
cg07676859	0.00384598	0.000652516	3.84031e-08	0.0240601	0.185279	0.00881882	2.293	13	20.3125	chr20:23035295	SSTR4	Island	Promoter (<=1kb)	TRUE
cg07710094	-0.00252602	0.000340342	2.63301e-11	1.64962e-05	0.249838	0.00259767	1.02837	13	20.3125	chr8:129267706		OpenSea	Distal Intergenic	NA
cg07717903	0.00226336	0.000387675	7.07558e-08	0.0443295	0.138501	0.00432039	1.90884	20	31.25	chr5:141373969	PCDHGA4;PCDHGA1;PCDHGA6;PCDHGA5;PCDHGB1;PCDHGA3;PCDHGA2;PCDHGA6;PCDHGB2;PCDHGB3	Shore	Promoter (<=1kb)	TRUE
cg07738234	-0.0028966	0.000305084	2.82721e-15	1.77129e-09	0.2728	0.0030325	1.04692	9	14.0625	chr6:117272790	VGLL2;VGLL2	Shore	3' UTR	NA
cg07738259	-0.00237551	0.000366121	1.80591e-09	0.00113143	0.246011	0.00234497	0.987147	17	26.5625	chr1:63902930	ROR1;ROR1	OpenSea	Intron	NA
cg07739179	0.0019297	0.000268325	1.08939e-10	6.82515e-05	0.2156	0.0018369	0.951909	10	15.625	chr17:44004442	NAGS;PYY;PYY	Shore	Promoter (<=1kb)	TRUE
cg07754558	-0.00213517	0.000321553	8.79037e-10	0.000550729	0.248138	0.00187295	0.877187	11	17.1875	chr19:51763368	FPR2;FPR2	OpenSea	Promoter (<=1kb)	NA
cg07758738	0.00211109	0.0003527	2.12596e-08	0.0133194	0.222757	0.0021084	0.998727	15	23.4375	chr18:12911529		Island	Distal Intergenic	TRUE
cg07766263	0.0020177	0.000351133	6.83541e-08	0.0428248	0.193414	0.00230192	1.14087	16	25	chr3:170585256	SLC7A14	Island	Promoter (<=1kb)	TRUE
cg07774938	0.00217234	0.000311703	1.11213e-09	0.000696765	0.0862098	0.00678205	3.122	11	17.1875	chr9:97307624	CCDC180;LOC100499484-C9ORF174;LOC100499484-C9ORF174;LOC100499484-C9ORF174	Island	Promoter (<=1kb)	NA
cg07780095	0.00272968	0.000395034	3.52715e-10	0.000220981	0.218965	0.00360356	1.32014	10	15.625	chr12:85280518	ALX1	Island	Promoter (<=1kb)	TRUE
cg07785717	0.00231998	0.000197721	2.61254e-19	1.63679e-13	0.30185	0.00168787	0.727538	2	3.125	chr19:53982067	CACNG8;MIR935	Island	Promoter (<=1kb)	TRUE
cg07803149	-0.00156518	0.000243492	7.43524e-09	0.00465829	0.119729	0.0024421	1.56026	14	21.875	chr3:45027076	CLEC3B	OpenSea	Promoter (<=1kb)	NA
cg07806886	0.0020673	0.000266373	2.5173e-12	1.57712e-06	0.319122	0.00123634	0.598043	10	15.625	chr3:120908052	STXBP5L	Island	Promoter (<=1kb)	TRUE
cg07807562	0.000985761	0.000167591	5.23311e-08	0.0327862	0.154061	0.000723446	0.733896	17	26.5625	chr7:27150616	HOXA-AS3;HOXA-AS3	Shore	Distal promotor	NA
cg07822010	0.00162257	0.00024349	1.49497e-09	0.000936617	0.185996	0.00156223	0.962811	14	21.875	chr11:65212366	SLC22A20;SLC22A20	OpenSea	Distal promotor	NA
cg07822980	-0.00206994	0.000324112	6.08909e-09	0.0038149	0.159823	0.00305395	1.47538	15	23.4375	chr6:16872617		OpenSea	Distal Intergenic	NA
cg07833564	0.00202626	0.000326786	1.10111e-08	0.00689863	0.179138	0.00255087	1.25891	13	20.3125	chr5:124735347	ZNF608	OpenSea	Intron	NA
cg07837181	-0.00166404	0.000235183	1.23574e-10	7.74209e-05	0.247389	0.00114217	0.686384	14	21.875	chr3:180912154	FXR1;FXR1;FXR1	Shore	Promoter (<=1kb)	NA
cg07848854	-0.00204935	0.00034476	2.62871e-08	0.0164692	0.220879	0.00200863	0.980129	17	26.5625	chr4:72320262	ADAMTS3	OpenSea	Intron	NA
cg07850154	-0.00188447	0.000290649	3.89735e-09	0.00244174	0.163806	0.00245793	1.30431	14	21.875	chr5:64165405	RNF180;RNF180	Shore	Promoter (<=1kb)	TRUE
cg07851675	0.00130674	0.000225873	5.53236e-08	0.034661	0.20065	0.000922341	0.705834	13	20.3125	chr5:2755426		Island	Downstream	TRUE
cg07852684	-0.00303249	0.000455967	8.03391e-10	0.000503336	0.260105	0.00354679	1.1696	19	29.6875	chr11:108136481	ACAT1	OpenSea	3' UTR	NA
cg07856470	0.00187108	0.000296924	6.66388e-09	0.00417502	0.190098	0.00202234	1.08084	17	26.5625	chr12:49295124	PRPH;LOC101927267	Island	Promoter (<=1kb)	NA
cg07879334	-0.000915284	0.000147251	7.08147e-09	0.00443664	0.224728	0.000391852	0.428121	19	29.6875	chr15:74434359	SEMA7A;SEMA7A;SEMA7A	Shore	Promoter (<=1kb)	NA
cg07888273	0.00167432	0.000292332	7.18763e-08	0.0450315	0.199302	0.00152704	0.912036	15	23.4375	chr6:10426179		Island	Distal Intergenic	NA
cg07890553	-0.00227064	0.000344405	1.49076e-09	0.000933983	0.212972	0.00258333	1.13771	13	20.3125	chr3:119464011	TMEM39A	OpenSea	Promoter (<=1kb)	TRUE
cg07894352	0.00198419	0.000257815	2.60221e-11	1.63032e-05	0.157045	0.00286525	1.44404	15	23.4375	chr19:44259840	ZNF233	Island	Promoter (<=1kb)	TRUE
cg07914614	-0.00278094	0.000350804	3.89444e-12	2.43992e-06	0.235518	0.00340361	1.22391	14	21.875	chr1:61606796		OpenSea	Distal Intergenic	NA
cg07923390	0.0025596	0.000288603	2.09023e-13	1.30956e-07	0.156593	0.00478434	1.86918	7	10.9375	chr6:35141465	TCP11;TCP11	Island	Promoter (<=1kb)	TRUE
cg07924081	0.00160006	0.000261944	1.19394e-08	0.0074802	0.218252	0.00124336	0.777071	18	28.125	chr19:45395634	PPP1R13L;PPP1R13L	Island	Distal promotor	TRUE
cg07949597	0.00231755	0.000273014	5.59534e-13	3.50556e-07	0.199701	0.00291842	1.25927	9	14.0625	chr16:3305079	ZNF75A	Island	Promoter (<=1kb)	TRUE
cg07975200	-0.00375949	0.000274667	3.0227e-23	1.89377e-17	0.391918	0.00297331	0.790881	3	4.6875	chr12:99131256	ANKS1B;ANKS1B;ANKS1B;ANKS1B;ANKS1B;ANKS1B;ANKS1B;ANKS1B	OpenSea	Intron	NA
cg07979387	-0.00104905	0.0001781	3.60952e-08	0.0226142	0.19568	0.000613322	0.584646	17	26.5625	chr22:38733291	GTPBP1	OpenSea	3' UTR	NA
cg08018499	-0.00139879	0.000215368	1.79129e-09	0.00112227	0.241173	0.000834713	0.596738	14	21.875	chr17:50115427	SAMD14;SAMD14	Shore	Intron	NA
cg08019193	-0.00271016	0.000461586	4.80123e-08	0.0300804	0.169123	0.00489259	1.80528	18	28.125	chr1:12435562	VPS13D;VPS13D	OpenSea	Intron	NA
cg08022436	0.00117874	0.000202758	5.59798e-08	0.0350721	0.180367	0.000856082	0.726268	14	21.875	chr2:154698902	KCNJ3	Island	Promoter (<=1kb)	TRUE
cg08023265	0.00101758	0.000164493	8.49108e-09	0.00531978	0.217195	0.000506011	0.497267	7	10.9375	chr1:30685291		Island	Distal Intergenic	TRUE
cg08027484	0.00123291	0.000188557	1.39923e-09	0.00087664	0.251009	0.000614989	0.498809	21	32.8125	chr6:10556290	GCNT2;GCNT2;GCNT2	OpenSea	Promoter (<=1kb)	TRUE
cg08035323	-0.00289444	0.000305259	1.78251e-14	1.11677e-08	0.16054	0.00593964	2.05209	8	12.5	chr2:9703396		OpenSea	Distal Intergenic	TRUE
cg08039301	0.00165313	0.000288352	7.13852e-08	0.0447238	0.195565	0.00152416	0.921982	21	32.8125	chr17:48995545		Island	Distal promotor	TRUE
cg08044097	0.00181982	0.000277143	1.4255e-09	0.000893097	0.229205	0.00151003	0.82977	19	29.6875	chr8:54458453	SOX17	Island	Promoter (<=1kb)	TRUE
cg08046044	0.00235429	0.000304112	9.77609e-12	6.12486e-06	0.222518	0.00262578	1.11532	11	17.1875	chr14:53952896	BMP4;BMP4;BMP4	Shore	Promoter (<=1kb)	TRUE
cg08072391	-0.00220971	0.000379696	5.23032e-08	0.0327687	0.188268	0.00285444	1.29177	14	21.875	chr6:41743684	PGC;PGC	OpenSea	Intron	NA
cg08072716	0.0011768	0.000184158	3.52895e-09	0.00221093	0.21488	0.000686062	0.582988	21	32.8125	chr3:51955676	GPR62	Shore	Promoter (<=1kb)	TRUE
cg08088818	-0.00216805	0.000280187	3.08326e-12	1.93171e-06	0.307612	0.00143449	0.661653	13	20.3125	chr19:12978356		OpenSea	Distal Intergenic	NA
cg08090640	-0.00204264	0.000282134	4.06463e-11	2.54655e-05	0.283321	0.00143101	0.70057	17	26.5625	chr17:43007272	IFI35	OpenSea	Promoter (<=1kb)	TRUE
cg08097417	0.00158622	0.00013335	3.62329e-22	2.27004e-16	0.508225	0.000330103	0.208107	11	17.1875	chr7:130734372	KLF14	Island	Promoter (<=1kb)	TRUE
cg08111847	-0.00300225	0.000299715	3.78391e-17	2.37067e-11	0.382937	0.00196929	0.65594	10	15.625	chr9:83473513	FRMD3;FRMD3	OpenSea	Intron	NA
cg08140459	-0.00103051	0.000166457	8.39298e-09	0.00525832	0.21581	0.000523201	0.507711	19	29.6875	chr14:74619810		OpenSea	Distal Intergenic	TRUE
cg08141424	0.00176516	0.000301296	3.83434e-08	0.0240227	0.21039	0.00158551	0.898227	18	28.125	chr3:73624936	PDZRN3	Island	Promoter (<=1kb)	TRUE
cg08153621	0.00250474	0.0003079	6.0734e-13	3.80507e-07	0.293909	0.00204356	0.815877	9	14.0625	chr19:53058188		Island	Distal Intergenic	TRUE
cg08161802	-0.00136236	0.000222967	2.34758e-08	0.0147079	0.1387	0.0015627	1.14706	16	25	chr1:30904534	SDC3	Shelf	Intron	TRUE
cg08179120	0.00131983	0.000217757	1.73625e-08	0.0108778	0.195698	0.000970699	0.735472	18	28.125	chr19:46494443	PNMAL2;PPP5D1	Island	Distal promotor	NA
cg08209133	0.000995613	0.000138924	9.41265e-11	5.89716e-05	0.238388	0.000429384	0.431276	19	29.6875	chr4:48483607	SLC10A4	Island	Promoter (<=1kb)	TRUE
cg08214995	0.00136021	0.00021287	3.38797e-09	0.00212261	0.21965	0.000891222	0.655208	12	18.75	chr16:22814922	HS3ST2	Island	Promoter (<=1kb)	TRUE
cg08234504	-0.00115864	0.000151682	6.16341e-12	3.86147e-06	0.287836	0.00045035	0.388687	18	28.125	chr5:139633732		Shelf	Distal Intergenic	TRUE
cg08236479	-0.00131028	0.000221724	3.64775e-08	0.0228536	0.184755	0.00102715	0.783916	15	23.4375	chr16:77971229	VAT1L	OpenSea	Intron	TRUE
cg08251037	0.000920687	0.00015562	3.16573e-08	0.0198338	0.198325	0.000464578	0.5046	14	21.875	chr7:71132792	WBSCR17	Island	Promoter (<=1kb)	TRUE
cg08262002	-0.00281771	0.00022484	2.42625e-22	1.52008e-16	0.451425	0.00130816	0.464262	5	7.8125	chr4:16573700	LDB2;LDB2	OpenSea	Intron	TRUE
cg08264839	-0.00267204	0.000343014	8.53438e-12	5.34691e-06	0.219224	0.00344779	1.29032	12	18.75	chr11:3170107		OpenSea	Distal Intergenic	NA
cg08278741	0.000810131	0.000141533	7.20154e-08	0.0451187	0.205066	0.000344955	0.425801	15	23.4375	chr19:36245575		Island	Distal Intergenic	TRUE
cg08280468	0.00125885	0.000203585	8.41499e-09	0.00527211	0.220502	0.000759562	0.603379	16	25	chr16:12903677	SHISA9;SHISA9	Island	Distal promotor	TRUE
cg08285646	-0.00132547	0.000221479	2.6788e-08	0.016783	0.182976	0.00106365	0.802469	14	21.875	chr16:69398597		OpenSea	Distal Intergenic	TRUE
cg08292467	0.00138299	0.000229199	2.2132e-08	0.013866	0.179775	0.00118319	0.855531	16	25	chr5:141402943	PCDHGA4;PCDHGA6;PCDHGA9;PCDHGA1;PCDHGA8;PCDHGA5;PCDHGB1;PCDHGB4;PCDHGA3;PCDHGA9;PCDHGA2;PCDHGA7;PCDHGB2;PCDHGB5;PCDHGB3	Shelf	Promoter (<=1kb)	TRUE
cg08293528	0.00143286	0.000240908	2.79052e-08	0.017483	0.197033	0.00113444	0.791731	17	26.5625	chr10:71805931	CDH23	Island	Exon	TRUE
cg08297751	0.00135972	0.000228776	2.5632e-08	0.0160588	0.215139	0.000914502	0.672569	21	32.8125	chr4:173527554	HAND2	Island	Distal promotor	TRUE
cg08301016	-0.00175598	0.000298276	4.47961e-08	0.0280654	0.16965	0.00204626	1.16531	15	23.4375	chr11:33542798	KIAA1549L	OpenSea	Promoter (<=1kb)	NA
cg08310220	-0.00134232	0.000215883	9.55037e-09	0.00598344	0.186741	0.00106394	0.792611	15	23.4375	chr20:59675915	PHACTR3;PHACTR3;PHACTR3;PHACTR3	OpenSea	Promoter (<=1kb)	NA
cg08315202	0.00215791	0.000364809	3.13339e-08	0.0196311	0.200436	0.00251862	1.16715	13	20.3125	chr7:98616694	NPTX2	Island	Promoter (<=1kb)	TRUE
cg08319079	0.00146338	0.000220518	1.08745e-09	0.000681303	0.225548	0.000996979	0.681285	13	20.3125	chr2:44933085		Shore	Distal Intergenic	NA
cg08357961	-0.0019049	0.000313608	2.10496e-08	0.0131879	0.167443	0.00244626	1.2842	8	12.5	chr1:231990927	DISC1;DISC1;DISC1;DISC1;DISC1;DISC1;DISC1;TSNAX-DISC1	OpenSea	Intron	NA
cg08358803	0.0023526	0.000365608	1.00178e-08	0.00627628	0.0849863	0.00807963	3.43434	17	26.5625	chr5:170861738	RANBP17	Shore	Promoter (<=1kb)	TRUE
cg08360726	0.00193852	0.000301184	7.25331e-09	0.0045443	0.119039	0.0037707	1.94515	17	26.5625	chr19:40365916	PLD3;PLD3	Island	Promoter (<=1kb)	TRUE
cg08364561	0.00150551	0.000248681	1.60406e-08	0.0100496	0.209698	0.00115819	0.769302	19	29.6875	chr11:31825297		Shore	Intron	TRUE
cg08386692	0.00111359	0.000185338	2.28469e-08	0.0143139	0.188962	0.000721658	0.648048	17	26.5625	chr13:26051179	SHISA2	Island	Promoter (<=1kb)	TRUE
cg08398371	-0.00163358	0.000250121	1.62309e-09	0.00101689	0.233043	0.00119078	0.728939	14	21.875	chr19:41308934	CCDC97	Shore	Distal promotor	TRUE
cg08424749	0.00206635	0.000356515	5.20335e-08	0.0325997	0.203701	0.00226312	1.09522	21	32.8125	chr6:32149515	PRRT1	Shore	Distal promotor	TRUE
cg08438435	0.00249429	0.000432802	6.81148e-08	0.0426749	0.18298	0.0037665	1.51005	15	23.4375	chr15:29115942	APBA2;APBA2	Island	Intron	TRUE
cg08446924	-0.00248613	0.000309281	6.03166e-13	3.77892e-07	0.326684	0.00172725	0.694754	11	17.1875	chr7:36037065		OpenSea	Distal Intergenic	NA
cg08453194	-0.00158243	0.000239955	1.184e-09	0.000741793	0.235852	0.00110003	0.695148	18	28.125	chr6:41936660	CCND3;CCND3;CCND3;CCND3	OpenSea	Exon	TRUE
cg08456236	-0.00167454	0.000288695	6.49864e-08	0.0407149	0.16814	0.00188098	1.12328	19	29.6875	chr1:204131019		OpenSea	Downstream	NA
cg08471335	-0.00259545	0.000418294	1.45e-08	0.00908448	0.154204	0.00500966	1.93017	13	20.3125	chr22:46289756	TTC38	Island	Intron	TRUE
cg08482531	0.00124392	0.000169122	2.16291e-11	1.35509e-05	0.294643	0.000502242	0.403758	21	32.8125	chr10:8036164		Island	Distal Intergenic	TRUE
cg08483876	0.000958829	0.000157605	1.30676e-08	0.00818706	0.223748	0.000432455	0.451024	23	35.9375	chr8:144685369		Island	Promoter (<=1kb)	TRUE
cg08490859	0.00116685	0.000194751	2.66073e-08	0.0166698	0.179694	0.000842729	0.722226	14	21.875	chr1:20290845	VWA5B1	OpenSea	Promoter (<=1kb)	NA
cg08493167	0.0013336	0.000190975	9.61733e-10	0.000602539	0.09877	0.00220026	1.64987	12	18.75	chr14:105863350		Shelf	Intron	NA
cg08495468	-0.002657	0.000460345	5.8154e-08	0.0364343	0.202912	0.00376009	1.41516	15	23.4375	chr3:10329907	MIR378B;ATP2B2;ATP2B2	Shore	Intron	NA
cg08509172	0.00217124	0.000370566	4.27701e-08	0.026796	0.190632	0.00271382	1.24989	19	29.6875	chr19:19273029	TM6SF2	Island	Promoter (<=1kb)	TRUE
cg08511485	-0.00123747	0.000174853	1.29192e-10	8.09406e-05	0.24275	0.000647685	0.523395	19	29.6875	chr3:169227943	MECOM	OpenSea	Intron	TRUE
cg08535474	0.00199815	0.000336134	7.85056e-08	0.0491848	0.0723855	0.00693728	3.47184	14	21.875	chr17:36792043		OpenSea	Distal Intergenic	TRUE
cg08548500	-0.00153845	0.000261189	4.65497e-08	0.029164	0.166479	0.00160673	1.04438	13	20.3125	chr13:113122846	F10;F10	OpenSea	Promoter (<=1kb)	TRUE
cg08557795	0.00124171	0.000214446	5.29632e-08	0.0331822	0.205919	0.000806172	0.649241	17	26.5625	chr8:90083037	CALB1	OpenSea	Promoter (<=1kb)	NA
cg08558886	-0.00265723	0.000330524	2.29543e-12	1.43812e-06	0.232825	0.00315455	1.18716	14	21.875	chr2:150613323		OpenSea	Distal Intergenic	TRUE
cg08564235	-0.00121476	0.000209143	5.02621e-08	0.0314899	0.199898	0.000800823	0.659241	12	18.75	chr17:48792213	TTLL6;TTLL6	OpenSea	Distal promotor	NA
cg08564831	0.00178097	0.00021585	1.94614e-13	1.21928e-07	0.337053	0.000845875	0.474953	10	15.625	chr21:41766339	RIPK4	Island	Promoter (<=1kb)	NA
cg08565796	0.00169919	0.000230808	2.82142e-10	0.000176766	0.0606647	0.00606154	3.56731	11	17.1875	chr19:37334553	HKR1	Island	Promoter (<=1kb)	NA
cg08582701	0.00132852	0.000219487	2.18008e-08	0.0136585	0.174166	0.00113469	0.854104	12	18.75	chr16:6020004	A2BP1;A2BP1	Island	Promoter (<=1kb)	TRUE
cg08586168	0.00163844	0.000169992	2.51885e-16	1.5781e-10	0.362165	0.000641033	0.391245	10	15.625	chr3:123448833	ADCY5	Island	Promoter (<=1kb)	NA
cg08587685	-0.00150048	0.000204866	3.44414e-11	2.1578e-05	0.262372	0.000858213	0.571959	14	21.875	chr10:114632447	ABLIM1;ABLIM1;ABLIM1	Shore	Promoter (<=1kb)	NA
cg08588175	-0.000944208	0.000157412	3.49235e-08	0.02188	0.144658	0.00071474	0.756973	15	23.4375	chr19:11380715	EPOR	Shore	Intron	TRUE
cg08594592	-0.00183576	0.000296241	8.51425e-09	0.00533429	0.210432	0.00171446	0.933922	18	28.125	chr1:94063173	ABCA4	OpenSea	Exon	NA
cg08599980	-0.0016353	0.000249282	1.25826e-09	0.000788319	0.253441	0.00106806	0.653129	16	25	chr6:18324285		OpenSea	Distal Intergenic	NA
cg08602008	0.00222161	0.000351706	8.33002e-09	0.00521888	0.156514	0.00360641	1.62333	15	23.4375	chr19:47573584		Island	Distal Intergenic	TRUE
cg08616061	0.00202446	0.000290828	2.69531e-10	0.000168865	0.22274	0.00193911	0.95784	13	20.3125	chr5:141374003	PCDHGA4;PCDHGA1;PCDHGA6;PCDHGA5;PCDHGB1;PCDHGA3;PCDHGA2;PCDHGA6;PCDHGB2;PCDHGB3	Shore	Promoter (<=1kb)	TRUE
cg08617701	-0.00234976	0.000347237	4.80106e-10	0.000300793	0.250478	0.00224016	0.953354	17	26.5625	chr4:188440070		OpenSea	Intron	NA
cg08620751	0.0013111	0.000222139	6.1336e-08	0.0384278	0.128223	0.00158463	1.20863	17	26.5625	chr19:1851751		Island	Downstream	TRUE
cg08622677	0.00111602	0.000156756	8.05413e-11	5.04603e-05	0.289058	0.000415342	0.372165	17	26.5625	chr12:3492140	PRMT8	Island	Promoter (<=1kb)	TRUE
cg08625065	-0.00221932	0.000289083	4.37719e-12	2.74237e-06	0.301144	0.00154977	0.698311	11	17.1875	chr22:19477849	UFD1L;UFD1L	Shore	Distal promotor	NA
cg08637691	0.00278528	0.000330488	6.87971e-14	4.31024e-08	0.360069	0.00186939	0.671167	10	15.625	chr9:132114244		OpenSea	Distal Intergenic	NA
cg08638989	-0.00165494	0.000259186	4.07184e-09	0.00255107	0.201361	0.00147283	0.88996	16	25	chr11:43282642		OpenSea	Distal Intergenic	NA
cg08642088	0.00153191	0.000243219	9.31905e-09	0.00583852	0.152689	0.0017657	1.15261	15	23.4375	chr10:112834882		OpenSea	Distal Intergenic	NA
cg08662753	0.00162683	0.000221582	8.36168e-11	5.23871e-05	0.187807	0.00155184	0.953906	15	23.4375	chr9:134669654	COL5A1;COL5A1	OpenSea	Intron	NA
cg08666741	0.00192815	0.000288377	1.0303e-09	0.000645496	0.208962	0.00190821	0.989659	16	25	chr9:114099160	KIF12	Island	Promoter (<=1kb)	NA
cg08686462	-0.0012788	0.000208049	9.87778e-09	0.00618857	0.221342	0.000780023	0.609963	19	29.6875	chr11:2149954	INS-IGF2;IGF2;INS-IGF2	OpenSea	Promoter (<=1kb)	TRUE
cg08688023	0.00276497	0.000437397	4.48896e-09	0.0028124	0.222055	0.00363148	1.31339	16	25	chr10:59177165	PHYHIPL;CCHE1;PHYHIPL	Island	Promoter (<=1kb)	NA
cg08695830	-0.00099872	0.000155964	2.75041e-09	0.00172317	0.240958	0.000426016	0.426562	16	25	chr7:74289129	CLIP2;CLIP2	Island	Promoter (<=1kb)	TRUE
cg08726248	0.00116135	0.000192498	2.19922e-08	0.0137784	0.181095	0.000826931	0.712042	14	21.875	chr11:637032	DRD4	Island	Promoter (<=1kb)	TRUE
cg08736129	0.00155536	0.000260193	2.17191e-08	0.0136073	0.220079	0.00116239	0.747341	15	23.4375	chr19:35844117	NPHS1;NPHS1	Island	Exon	NA
cg08739433	0.00165337	0.000254826	1.80868e-09	0.00113316	0.245625	0.00113834	0.688494	18	28.125	chr1:112509303	WNT2B;WNT2B	Island	Promoter (<=1kb)	TRUE
cg08745595	-0.00181494	0.000229595	2.59916e-12	1.62841e-06	0.263965	0.00124535	0.686165	13	20.3125	chr1:169586774	F5	OpenSea	Promoter (<=1kb)	NA
cg08777703	-0.00248832	0.000384102	1.91676e-09	0.00120088	0.250982	0.00250539	1.00686	17	26.5625	chr13:71625175	DACH1;DACH1;DACH1	OpenSea	Intron	NA
cg08781559	0.00120369	0.00020861	5.86668e-08	0.0367556	0.210116	0.000738499	0.613529	17	26.5625	chr1:52843347	ZYG11A;ZYG11A	Island	Promoter (<=1kb)	NA
cg08795956	-0.00269508	0.000471284	7.5526e-08	0.0473181	0.197448	0.00400294	1.48528	13	20.3125	chr1:167563902		OpenSea	Distal Intergenic	NA
cg08809361	-0.00135444	0.000206554	3.7746e-09	0.00236484	0.135383	0.00158853	1.17283	10	15.625	chr9:135300369		Shore	Distal Intergenic	TRUE
cg08814800	0.00157301	0.000260634	3.03766e-08	0.0190314	0.144538	0.00198562	1.26231	14	21.875	chr4:173500226		Island	Distal Intergenic	TRUE
cg08832418	-0.00205183	0.000332978	1.19715e-08	0.0075003	0.188542	0.00245673	1.19733	14	21.875	chr20:2654120	SNORA51;SNORD110;NOP56;NOP56	Shore	Promoter (<=1kb)	NA
cg08874609	0.00193112	0.000314978	1.23193e-08	0.0077182	0.200249	0.00201938	1.04571	17	26.5625	chr5:127290668	MEGF10	Island	Promoter (<=1kb)	TRUE
cg08885800	0.00117858	0.000206029	7.31991e-08	0.0458603	0.204476	0.000732726	0.621704	18	28.125	chr1:201114991		Island	Promoter (<=1kb)	TRUE
cg08893087	-0.00417404	0.000508909	8.0686e-13	5.05509e-07	0.2567	0.00684018	1.63874	11	17.1875	chr1:92951425	FAM69A	OpenSea	Intron	TRUE
cg08894980	-0.00190089	0.000330646	7.92168e-08	0.0496304	0.170589	0.00238204	1.25312	18	28.125	chr12:111330447	CUX2	OpenSea	Intron	NA
cg08928145	0.002116	0.000281486	2.44905e-11	1.53436e-05	0.222772	0.00211804	1.00096	10	15.625	chr19:19514555	TSSK6;TSSK6	Island	Distal promotor	TRUE
cg08935887	-0.00144438	0.0002148	1.01901e-09	0.000638426	0.194949	0.00116809	0.808718	14	21.875	chr2:173794248		OpenSea	Distal Intergenic	NA
cg08951931	-0.00277301	0.000279091	4.12951e-16	2.58719e-10	0.281157	0.00266565	0.961284	8	12.5	chr16:29821335	PAGR1;MVP;MVP	OpenSea	Promoter (<=1kb)	NA
cg08955995	0.00232852	0.000355684	1.8574e-09	0.00116368	0.212515	0.00272413	1.1699	16	25	chr19:41999260	GRIK5	Island	Exon	TRUE
cg08957484	0.00223274	0.000277272	1.57472e-12	9.86583e-07	0.259978	0.00192396	0.861706	18	28.125	chr5:132747840	CCNI2	Island	Promoter (<=1kb)	TRUE
cg08962798	0.000949669	0.000155219	1.75237e-08	0.0109789	0.165877	0.000614898	0.647487	15	23.4375	chr5:179679332	CBY3	Island	Distal promotor	TRUE
cg08983446	-0.00095623	0.00015431	8.80111e-09	0.00551402	0.206829	0.000475438	0.4972	14	21.875	chr1:9381347		OpenSea	Distal Intergenic	NA
cg09000800	0.000880655	0.00015141	5.25617e-08	0.0329307	0.187235	0.000456461	0.51832	18	28.125	chr17:4641786	ALOX15	Shore	Promoter (<=1kb)	TRUE
cg09009380	0.00118222	0.000193706	2.34365e-08	0.0146833	0.140618	0.00115814	0.979626	19	29.6875	chr1:201283846	PKP1;PKP1	Island	Promoter (<=1kb)	TRUE
cg09014329	0.00136862	0.000228835	4.40103e-08	0.0275731	0.127452	0.0017387	1.27041	17	26.5625	chr17:44354380	FAM171A2	Island	Exon	TRUE
cg09017434	0.00498956	0.000641911	3.44253e-12	2.15679e-06	0.285324	0.00845492	1.69452	14	21.875	chr5:16179551	MARCH11	Island	Promoter (<=1kb)	TRUE
cg09027699	-0.00237792	0.00032083	3.45144e-11	2.16238e-05	0.231791	0.00254092	1.06855	13	20.3125	chr12:51483166	SLC4A8;SLC4A8	OpenSea	Intron	NA
cg09041678	0.00111552	0.000186783	2.39278e-08	0.0149911	0.203581	0.000660047	0.591694	15	23.4375	chr11:31818399	PAX6	Shore	Promoter (<=1kb)	TRUE
cg09049447	-0.0022044	0.000282199	4.15463e-12	2.60294e-06	0.259644	0.0018787	0.85225	11	17.1875	chr8:107671711		OpenSea	Distal Intergenic	NA
cg09068214	-0.00141951	0.000197381	7.19355e-11	4.50686e-05	0.250158	0.000818928	0.57691	14	21.875	chr1:36575937		OpenSea	Distal Intergenic	NA
cg09088760	-0.0026408	0.00031452	2.03517e-13	1.27506e-07	0.291102	0.00230263	0.871945	11	17.1875	chr17:47718874		OpenSea	Distal Intergenic	NA
cg09105193	0.00101429	0.000175429	5.51836e-08	0.0345733	0.205213	0.000540241	0.532628	22	34.375	chr12:68933458	CPM;CPM;CPM	Island	Promoter (<=1kb)	TRUE
cg09118625	0.00226332	0.000309268	1.0216e-10	6.40046e-05	0.175668	0.00325924	1.44002	11	17.1875	chr1:68047288	DIRAS3	Island	Exon	TRUE
cg09124496	-0.00289513	0.000317196	2.24491e-14	1.40647e-08	0.240519	0.00358855	1.23951	10	15.625	chr7:41696253	LOC285954;LOC285954;INHBA	OpenSea	Distal promotor	TRUE
cg09134593	0.00128115	0.000205398	6.2494e-09	0.00391533	0.230004	0.000745023	0.581526	16	25	chr11:130427633	ADAMTS8	Island	Distal promotor	TRUE
cg09137809	-0.0015469	0.000244806	4.1856e-09	0.00262234	0.241219	0.00102057	0.659755	17	26.5625	chr8:38758038	TACC1	Shore	Promoter (<=1kb)	NA
cg09143801	0.0021609	0.000331811	5.26354e-09	0.00329768	0.119061	0.00468447	2.16783	15	23.4375	chr1:151132573	SEMA6C	Island	Exon	TRUE
cg09146183	0.00234458	0.000364519	3.07422e-09	0.00192604	0.209745	0.00280814	1.19772	17	26.5625	chr22:38214369	MAFF;MAFF;MAFF;MAFF	Island	Promoter (<=1kb)	TRUE
cg09151754	0.00132338	0.000196993	5.7341e-10	0.000359249	0.25846	0.000681276	0.514801	14	21.875	chr17:5116015	ZNF232	Island	Promoter (<=1kb)	TRUE
cg09191448	0.00115244	0.000148312	2.54871e-12	1.5968e-06	0.326294	0.000371806	0.322623	12	18.75	chr3:120908049	STXBP5L;STXBP5L	Island	Promoter (<=1kb)	NA
cg09202851	0.00168008	0.000250128	1.02774e-09	0.000643895	0.198495	0.00154537	0.919819	13	20.3125	chr11:567966		Island	Promoter (<=1kb)	TRUE
cg09221297	-0.00139982	0.000205563	7.26391e-10	0.000455094	0.19537	0.0010942	0.781673	9	14.0625	chr1:205047065	CNTN2	OpenSea	Intron	NA
cg09224452	0.0015205	0.000251558	2.89735e-08	0.0181523	0.144803	0.00185129	1.21756	17	26.5625	chr20:595750		OpenSea	Distal Intergenic	NA
cg09225861	0.00196721	0.000321488	3.54356e-08	0.0222009	0.0844739	0.00568675	2.89077	15	23.4375	chr11:65302209		OpenSea	Distal Intergenic	TRUE
cg09232937	0.00236297	0.000332497	1.0091e-10	6.32214e-05	0.254061	0.00222279	0.940674	13	20.3125	chr5:3595856	IRX1	Island	Promoter (<=1kb)	TRUE
cg09241332	0.00108802	0.000162558	6.9225e-10	0.000433705	0.247093	0.00048907	0.449504	12	18.75	chr3:147408851	ZIC1	Shore	Promoter (<=1kb)	TRUE
cg09246479	0.00252323	0.000423659	4.57291e-08	0.0286499	0.134062	0.00557586	2.20981	14	21.875	chr22:24495161	C22orf45;C22orf45;UPB1	Island	Promoter (<=1kb)	TRUE
cg09251557	-0.00233993	0.00032779	7.27179e-11	4.55588e-05	0.27138	0.00199317	0.851809	15	23.4375	chr6:24521288	ALDH5A1;ALDH5A1	OpenSea	Intron	NA
cg09262961	-0.0014753	0.000252287	5.42479e-08	0.0339871	0.166075	0.00148184	1.00443	14	21.875	chr11:108664703	DDX10	Shore	Promoter (<=1kb)	NA
cg09318763	-0.00125572	0.000196552	7.40951e-09	0.00464216	0.141346	0.00129877	1.03429	7	10.9375	chr11:128928670		OpenSea	Distal Intergenic	TRUE
cg09330898	0.00212154	0.000355697	2.41554e-08	0.0151337	0.207422	0.00233187	1.09914	14	21.875	chr2:98087219	VWA3B;VWA3B	Island	Promoter (<=1kb)	NA
cg09342225	-0.00208822	0.000339389	9.8316e-09	0.00615963	0.218299	0.00211718	1.01387	12	18.75	chr11:101797730		OpenSea	Distal Intergenic	TRUE
cg09349530	0.00123168	0.00018546	1.01312e-09	0.000634734	0.230499	0.000686679	0.557512	14	21.875	chr7:35255587	TBX20;TBX20	Shore	Distal promotor	TRUE
cg09350765	0.00147608	0.000240496	1.09993e-08	0.0068912	0.211266	0.0011029	0.74718	14	21.875	chr9:23822392	ELAVL2;ELAVL2;ELAVL2	Shore	Promoter (<=1kb)	NA
cg09354241	0.00104831	0.000152857	3.2702e-10	0.000204882	0.247404	0.000453263	0.432375	17	26.5625	chr4:13539226		Shelf	Distal Intergenic	TRUE
cg09362608	0.00270232	0.000286621	1.49152e-14	9.3446e-09	0.186434	0.00432074	1.5989	11	17.1875	chr4:6658078		Shore	Distal Intergenic	TRUE
cg09372060	-0.0019506	0.000290439	1.9671e-09	0.00123241	0.134009	0.00333372	1.70908	10	15.625	chr7:32299524	PDE1C	Shore	Promoter (<=1kb)	NA
cg09382127	0.00122745	0.000201657	1.65944e-08	0.0103966	0.189086	0.000876073	0.713733	11	17.1875	chr5:3592352		Island	Distal Intergenic	TRUE
cg09389460	0.00157535	0.000229582	6.84986e-10	0.000429153	0.177293	0.00156144	0.991168	14	21.875	chr6:83707733	SNAP91;SNAP91;SNAP91;SNAP91;SNAP91;SNAP91	Shore	Promoter (<=1kb)	NA
cg09395443	0.00232438	0.000376667	1.20191e-08	0.00753011	0.184145	0.00324551	1.39629	15	23.4375	chr7:4706806	FOXK1	OpenSea	Intron	TRUE
cg09395761	-0.00221639	0.000308172	5.1237e-11	3.21007e-05	0.283083	0.0016868	0.761057	15	23.4375	chr12:77685599		OpenSea	Distal Intergenic	NA
cg09401099	0.00182346	0.000232135	1.77283e-12	1.11071e-06	0.308423	0.00101089	0.554379	14	21.875	chr3:156816591		Island	Promoter (<=1kb)	TRUE
cg09401532	-0.001574	0.000233402	5.03065e-10	0.000315177	0.265615	0.000928745	0.590054	20	31.25	chr16:66357833		OpenSea	Distal Intergenic	NA
cg09416608	-0.00123136	0.000185241	2.06277e-09	0.00129236	0.158257	0.00109347	0.888012	19	29.6875	chr9:135215722		OpenSea	Distal Intergenic	NA
cg09419791	-0.00188714	0.000277275	4.57404e-10	0.00028657	0.237883	0.00154697	0.819744	17	26.5625	chr1:211632562		OpenSea	Distal Intergenic	NA
cg09432590	0.00158583	0.000237472	7.04315e-10	0.000441263	0.26232	0.000958889	0.604659	17	26.5625	chr10:22335276		Island	Distal Intergenic	TRUE
cg09445550	-0.00150394	0.000252421	2.63847e-08	0.0165304	0.198462	0.00123858	0.823557	15	23.4375	chr20:5126320	PCNA;CDS2	Shore	Promoter (<=1kb)	NA
cg09462769	-0.00171076	0.000278822	1.07516e-08	0.006736	0.231987	0.00131371	0.767909	23	35.9375	chr5:171680920		OpenSea	Distal Intergenic	NA
cg09477019	0.00191065	0.000295634	3.27739e-09	0.00205333	0.189438	0.00211785	1.10845	16	25	chr16:56648033		OpenSea	Distal Intergenic	TRUE
cg09515953	0.00181867	0.000287338	4.55659e-09	0.00285477	0.215836	0.00162931	0.895882	16	25	chr19:38256715	PPP1R14A	Island	Promoter (<=1kb)	TRUE
cg09516476	0.000881123	0.000142805	8.61291e-09	0.00539611	0.228273	0.000355874	0.403887	22	34.375	chr6:10881692	GCM2	Island	Promoter (<=1kb)	TRUE
cg09533178	0.0022574	0.000380652	4.30859e-08	0.0269939	0.152823	0.00383016	1.69672	16	25	chr19:55118968	PPP1R12C	Shore	Distal promotor	TRUE
cg09535011	-0.00144953	0.000207099	3.01533e-10	0.000188915	0.20011	0.00113875	0.785602	12	18.75	chr11:18579492	UEVLD;UEVLD;UEVLD;UEVLD;UEVLD;UEVLD;UEVLD;UEVLD;UEVLD	OpenSea	Promoter (<=1kb)	NA
cg09547119	0.00258267	0.000375883	5.46473e-10	0.000342373	0.194332	0.00374943	1.45177	13	20.3125	chr19:51888114	ZNF577;ZNF577;ZNF577	Island	Promoter (<=1kb)	TRUE
cg09578568	0.00145033	0.000242163	2.14539e-08	0.0134411	0.209033	0.00107918	0.744093	17	26.5625	chr4:112511614		Shore	Downstream	TRUE
cg09579833	-0.00174903	0.000252433	3.33816e-10	0.00020914	0.216696	0.00149931	0.857222	15	23.4375	chr3:49812438	UBA7	OpenSea	Distal promotor	NA
cg09585333	-0.00175189	0.000269986	2.11089e-09	0.0013225	0.226982	0.00141719	0.80895	10	15.625	chr11:65573372	FAM89B;FAM89B;FAM89B	Shore	Distal promotor	TRUE
cg09585725	0.00163966	0.000244738	6.42998e-10	0.000402847	0.253173	0.00107529	0.6558	15	23.4375	chr3:64445054		Island	Distal Intergenic	NA
cg09587799	-0.00126933	0.00020485	7.60657e-09	0.00476563	0.233989	0.000715163	0.563417	16	25	chr11:1833626	SYT8;SYT8;SYT8;SYT8	OpenSea	Promoter (<=1kb)	NA
cg09607490	-0.00117359	0.000190968	9.87587e-09	0.00618737	0.222405	0.00065291	0.556337	19	29.6875	chr5:35089851	PRLR;PRLR;PRLR;PRLR;PRLR;PRLR;PRLR	OpenSea	Promoter (<=1kb)	NA
cg09608765	-0.00121553	0.00018217	1.02597e-09	0.000642787	0.21515	0.00073079	0.601211	15	23.4375	chr3:45594645	LIMD1	Shore	Promoter (<=1kb)	TRUE
cg09626521	-0.00222413	0.000362299	2.98797e-08	0.01872	0.0950808	0.00638338	2.87006	12	18.75	chr3:114214257		OpenSea	Distal Intergenic	TRUE
cg09626984	0.00127345	0.000200188	4.26144e-09	0.00266985	0.20761	0.000839207	0.659003	15	23.4375	chr8:11708587	GATA4	Island	Promoter (<=1kb)	TRUE
cg09630983	-0.00233282	0.000302754	2.60132e-11	1.62976e-05	0.155354	0.00401174	1.71969	12	18.75	chr5:6220532		OpenSea	Distal Intergenic	NA
cg09642020	-0.000919823	0.000158274	4.96466e-08	0.0311043	0.199187	0.000461206	0.501407	21	32.8125	chr9:136484721	C9orf163	Island	Promoter (<=1kb)	TRUE
cg09643544	0.00180198	0.000280699	2.56264e-09	0.00160553	0.239658	0.00139679	0.775143	16	25	chr19:9363020	ZNF177;ZNF177	Island	Promoter (<=1kb)	TRUE
cg09644065	0.00106136	0.000146316	6.1956e-11	3.88163e-05	0.23977	0.000484273	0.456276	15	23.4375	chr6:127514605	C6orf174	Shore	Intron	TRUE
cg09652746	-0.00227004	0.000333727	4.31692e-10	0.000270461	0.244749	0.00215601	0.949767	13	20.3125	chr16:67191534	E2F4;EXOC3L	OpenSea	Promoter (<=1kb)	TRUE
cg09655403	0.0026073	0.000419581	2.43922e-08	0.0152821	0.0834613	0.0101219	3.88214	9	14.0625	chr5:79689672	CMYA5	OpenSea	Promoter (<=1kb)	TRUE
cg09655666	0.00259571	0.000415006	1.12219e-08	0.00703068	0.152352	0.0050827	1.95812	16	25	chr17:36464348		Island	Distal Intergenic	TRUE
cg09656389	0.00212642	0.000364129	4.54895e-08	0.0284998	0.193638	0.00255301	1.20061	19	29.6875	chr11:31818242	PAX6	Island	Promoter (<=1kb)	TRUE
cg09656934	0.00167939	0.000260097	7.20662e-09	0.00451505	0.110322	0.00308381	1.83627	19	29.6875	chr1:179592365	TDRD5	Island	Promoter (<=1kb)	TRUE
cg09661809	0.000742357	0.000118237	5.06813e-09	0.00317526	0.237539	0.000239842	0.323081	23	35.9375	chr11:75242037		Island	Distal promotor	TRUE
cg09692396	-0.00177707	0.000237246	1.1528e-11	7.22248e-06	0.292316	0.0010366	0.583318	12	18.75	chr12:6914182	LRRC23;ENO2;LRRC23;LRRC23	Island	Promoter (<=1kb)	TRUE
cg09727935	0.00252843	0.000410773	9.79108e-09	0.00613425	0.233116	0.00285151	1.12778	15	23.4375	chr6:104940596	LINC00577	Island	Promoter (<=1kb)	NA
cg09748749	-0.00191324	0.000288646	9.29539e-10	0.000582369	0.247538	0.00150868	0.788547	20	31.25	chr7:66075442	ASL;ASL;ASL;ASL	Shore	Promoter (<=1kb)	TRUE
cg09758420	0.00167844	0.000289918	5.30106e-08	0.0332119	0.207872	0.00145555	0.867203	23	35.9375	chr6:41376092		Shore	Distal Intergenic	TRUE
cg09764150	-0.00284602	0.00048131	7.80143e-08	0.0488771	0.0931523	0.0106913	3.75659	17	26.5625	chr14:64280396	ESR2;ESR2;ESR2;MIR548AZ;ESR2;ESR2;ESR2;ESR2;ESR2;ESR2	OpenSea	Distal promotor	NA
cg09774917	0.00142241	0.000241345	3.882e-08	0.0243213	0.184019	0.00121641	0.855177	17	26.5625	chr6:10417152	TFAP2A	Island	Distal promotor	TRUE
cg09797337	0.00167086	0.000284482	3.88452e-08	0.024337	0.195469	0.00155798	0.932439	20	31.25	chr13:112055224		Shore	Distal Intergenic	TRUE
cg09808774	0.000875918	0.000144436	3.28942e-08	0.0206087	0.12319	0.00074041	0.845296	17	26.5625	chr17:74937623	OTOP3	Shore	Distal promotor	TRUE
cg09809672	-0.00279902	0.000258519	4.50831e-18	2.82452e-12	0.328712	0.00216931	0.775024	8	12.5	chr1:236394382	EDARADD;EDARADD;EDARADD	Shore	Promoter (<=1kb)	TRUE
cg09817427	0.00107125	0.000153476	1.60392e-10	0.000100488	0.264407	0.000432877	0.404085	16	25	chr6:84764595	TBX18	Shore	Promoter (<=1kb)	TRUE
cg09824749	-0.00221472	0.000305498	5.77492e-11	3.61807e-05	0.246901	0.00202854	0.915934	14	21.875	chr2:215171452		OpenSea	Distal Intergenic	NA
cg09827170	-0.00304455	0.000366309	1.81511e-12	1.13719e-06	0.172235	0.00604014	1.98392	11	17.1875	chr7:31883798	PDE1C;PDE1C;PDE1C;PDE1C;PDE1C	OpenSea	Intron	NA
cg09829265	0.00192249	0.000297189	2.49063e-09	0.00156041	0.215236	0.00182713	0.950395	15	23.4375	chr8:144700319		Island	Distal Intergenic	NA
cg09849302	0.00314044	0.000379868	1.88478e-13	1.18084e-07	0.333255	0.00267533	0.851898	15	23.4375	chr21:37006133	RIPPLY3	Island	Promoter (<=1kb)	NA
cg09864457	0.00115331	0.000164816	3.47818e-10	0.000217913	0.187295	0.000782551	0.678528	17	26.5625	chr19:41998579	GRIK5	Island	3' UTR	TRUE
cg09879253	0.00157153	0.000256521	1.27659e-08	0.00799801	0.198354	0.00135332	0.861149	17	26.5625	chr17:47857993		OpenSea	Distal promotor	TRUE
cg09890775	0.00148828	0.000259063	7.58076e-08	0.0474945	0.178834	0.001379	0.926573	17	26.5625	chr10:129960430	EBF3	Island	Intron	TRUE
cg09918713	-0.00352124	0.000435845	2.24846e-12	1.40869e-06	0.222644	0.00586971	1.66694	12	18.75	chr16:29821342	PAGR1;MVP;MVP	OpenSea	Promoter (<=1kb)	NA
cg09932758	0.00152776	0.000224223	1.44436e-09	0.00090491	0.124458	0.00222628	1.45722	13	20.3125	chr12:57628759	B4GALNT1	Shore	Exon	TRUE
cg09939947	-0.00267942	0.000447545	2.0881e-08	0.0130823	0.216714	0.00351828	1.31307	17	26.5625	chr16:86040933		OpenSea	Distal Intergenic	NA
cg09961785	-0.00116264	0.000179196	1.87099e-09	0.0011722	0.239204	0.000582917	0.501373	15	23.4375	chr12:122860730	HIP1R	OpenSea	Exon	NA
cg10005978	0.0013864	0.000235935	4.00847e-08	0.0251137	0.189311	0.00111602	0.804973	17	26.5625	chr9:977818	DMRT3	Island	Promoter (<=1kb)	TRUE
cg10034096	0.00257126	0.000399429	2.98727e-09	0.00187156	0.210522	0.00336163	1.30739	16	25	chr6:72182597	RIMS1	Island	Promoter (<=1kb)	NA
cg10043652	0.00149786	0.000221516	4.81653e-10	0.000301762	0.253109	0.000897656	0.599291	11	17.1875	chr9:84670571	NTRK2;NTRK2;NTRK2;NTRK2;NTRK2;NTRK2;NTRK2	Island	Promoter (<=1kb)	NA
cg10056132	0.00213357	0.000368411	6.24596e-08	0.0391318	0.178246	0.00284544	1.33366	21	32.8125	chr10:49679685	C10orf53;C10orf53;C10orf53;C10orf53	Island	Promoter (<=1kb)	TRUE
cg10064137	-0.00141337	0.000210138	5.77035e-10	0.00036152	0.250994	0.000808262	0.571867	15	23.4375	chr15:96515554		OpenSea	Distal Intergenic	NA
cg10074727	0.00200284	0.00030394	1.19524e-09	0.000748832	0.237427	0.00174686	0.872194	16	25	chr6:10882872	GCM2	Island	Distal promotor	TRUE
cg10076783	-0.00173837	0.000293877	3.38569e-08	0.0212118	0.189703	0.00175013	1.00676	19	29.6875	chr8:141731189		OpenSea	Distal Intergenic	NA
cg10077239	0.00224187	0.000304429	3.23834e-11	2.02886e-05	0.253925	0.00200222	0.893102	15	23.4375	chr14:29928480	PRKD1	Shore	Promoter (<=1kb)	TRUE
cg10092878	0.00184555	0.0003154	4.87847e-08	0.0305643	0.177442	0.0021408	1.15998	19	29.6875	chr7:73624529	MLXIPL;MLXIPL;MLXIPL;MLXIPL;MLXIPL;MLXIPL;MLXIPL;MLXIPL	Island	Promoter (<=1kb)	TRUE
cg10111469	-0.0018945	0.000263837	1.04547e-10	6.55003e-05	0.223685	0.0016889	0.891476	14	21.875	chr15:82040969		Shelf	Distal Intergenic	NA
cg10121601	0.000867867	0.000144081	2.35376e-08	0.0147467	0.179292	0.000467465	0.538636	14	21.875	chr1:47232454		Island	Promoter (<=1kb)	TRUE
cg10130564	0.00279973	0.000409011	2.17825e-09	0.0013647	0.0664459	0.0149321	5.33339	13	20.3125	chr11:117199133	TAGLN;TAGLN	OpenSea	Promoter (<=1kb)	TRUE
cg10137837	0.00299461	0.0002833	1.21825e-18	7.6325e-13	0.420294	0.00167706	0.560027	8	12.5	chr17:7023423	BCL6B	Island	Promoter (<=1kb)	TRUE
cg10163895	-0.0031284	0.000385306	4.00432e-12	2.50876e-06	0.166403	0.00664743	2.12486	12	18.75	chr1:151740034		OpenSea	Distal Intergenic	NA
cg10169852	-0.00162711	0.000279748	5.97134e-08	0.0374113	0.172165	0.00172604	1.0608	15	23.4375	chr11:125277195	PKNOX2	OpenSea	Intron	NA
cg10172246	-0.00206058	0.000335065	1.0615e-08	0.00665047	0.210006	0.00216565	1.05099	12	18.75	chr17:162265	DOC2B	OpenSea	Intron	NA
cg10172783	0.00184877	0.000275856	6.2839e-10	0.000393695	0.255089	0.00135329	0.731997	20	31.25	chr17:44004668	NAGS;PYY	Island	Promoter (<=1kb)	TRUE
cg10173774	0.00204635	0.000337136	1.62433e-08	0.0101767	0.199851	0.00227321	1.11086	15	23.4375	chr2:185738714		Island	Promoter (<=1kb)	TRUE
cg10177394	0.00181388	0.000285081	3.75609e-09	0.00235325	0.221404	0.00156877	0.86487	15	23.4375	chr6:10384893		Island	Distal Intergenic	TRUE
cg10186366	0.00240615	0.000407886	4.59627e-08	0.0287963	0.161086	0.0040881	1.69902	17	26.5625	chr17:73902678		Shore	Distal Intergenic	TRUE
cg10189695	0.00184157	0.000258514	1.31141e-10	8.21615e-05	0.22489	0.00158483	0.860589	12	18.75	chr4:8580573	GPR78;GPR78	Island	Promoter (<=1kb)	TRUE
cg10192893	0.00332826	0.000435695	7.59673e-12	4.75946e-06	0.271484	0.00403035	1.21095	12	18.75	chr4:41745878	PHOX2B	Island	Exon	TRUE
cg10204935	-0.00212196	0.000344278	1.1788e-08	0.00738536	0.189128	0.00261749	1.23353	17	26.5625	chr18:5631608		Shore	Promoter (<=1kb)	NA
cg10221746	-0.00113077	0.000181373	7.09215e-09	0.00444333	0.212801	0.000641319	0.567153	19	29.6875	chr1:156659620		Shore	Distal Intergenic	TRUE
cg10234991	0.00150627	0.000234754	3.648e-09	0.00228553	0.198751	0.00124016	0.823333	18	28.125	chr12:114896037		OpenSea	Distal Intergenic	TRUE
cg10237978	0.0018723	0.00030916	5.33033e-08	0.0333952	0.0667819	0.00664191	3.54745	11	17.1875	chr19:37334309	HKR1	Island	Promoter (<=1kb)	NA
cg10242160	0.00171357	0.000242185	9.81315e-11	6.14808e-05	0.270028	0.00107626	0.628082	17	26.5625	chr4:48491333	ZAR1	Island	Distal promotor	TRUE
cg10243322	0.00221437	0.000266898	2.28972e-12	1.43454e-06	0.159635	0.0034999	1.58054	13	20.3125	chr19:5131268	KDM4B	Shelf	Exon	TRUE
cg10245133	-0.00152553	0.000258118	4.58546e-08	0.0287285	0.155029	0.00171981	1.12736	17	26.5625	chr22:49373502		OpenSea	Distal Intergenic	NA
cg10262037	0.00142865	0.000212152	5.68949e-10	0.000356455	0.248009	0.000839102	0.587338	18	28.125	chr1:216723660	ESRRG;ESRRG;ESRRG;ESRRG;ESRRG;ESRRG;ESRRG;ESRRG;ESRRG;ESRRG;ESRRG;ESRRG;ESRRG;ESRRG;ESRRG;ESRRG	OpenSea	Promoter (<=1kb)	NA
cg10274022	0.00263019	0.000380753	3.75569e-10	0.000235299	0.213916	0.00344678	1.31047	13	20.3125	chr19:40365790	PLD3;PLD3	Island	Promoter (<=1kb)	TRUE
cg10277912	-0.00135117	0.000230485	3.8863e-08	0.0243482	0.216175	0.000897526	0.664259	18	28.125	chr17:7312714	GPS2	Shelf	Distal promotor	TRUE
cg10281977	0.00162364	0.000235967	2.69432e-10	0.000168803	0.257322	0.00103161	0.63537	17	26.5625	chr14:104604527	TMEM179	Island	Promoter (<=1kb)	TRUE
cg10286380	0.00165163	0.000227049	3.66623e-11	2.29694e-05	0.27717	0.000964565	0.584007	11	17.1875	chr19:50668590	SHANK1	Island	Exon	TRUE
cg10286511	0.00104051	0.000169947	1.10665e-08	0.00693334	0.220574	0.000518714	0.498519	16	25	chr20:38686071		OpenSea	Distal Intergenic	NA
cg10290276	0.00155619	0.000237715	1.40363e-09	0.000879396	0.242147	0.00102765	0.660364	16	25	chr11:2270524	ASCL2;ASCL2	Island	Promoter (<=1kb)	TRUE
cg10292376	0.00137039	0.000232764	3.73252e-08	0.0233848	0.193081	0.00106413	0.776518	18	28.125	chr12:52601286	KRT72;KRT72;KRT72	Island	Promoter (<=1kb)	TRUE
cg10297170	-0.00113626	0.000185876	2.7934e-08	0.0175011	0.115863	0.0013358	1.17561	13	20.3125	chr14:24095158	PCK2;PCK2;PCK2;PCK2	Shore	Promoter (<=1kb)	NA
cg10303912	0.0010976	0.000164159	7.27446e-10	0.000455755	0.244931	0.00050355	0.458775	17	26.5625	chr3:75668845		Shore	Downstream	NA
cg10329173	0.00194264	0.000290438	6.97046e-10	0.000436709	0.24897	0.0015435	0.79454	13	20.3125	chr4:30722361	PCDH7;PCDH7;PCDH7	Island	Distal promotor	TRUE
cg10362475	0.00180624	0.000256104	8.02445e-10	0.000502743	0.0831667	0.0048765	2.6998	13	20.3125	chr11:70661720	SHANK2;SHANK2	Shore	Promoter (<=1kb)	TRUE
cg10366797	0.00134239	0.000211631	4.20042e-09	0.00263162	0.218364	0.000874577	0.651505	16	25	chr12:54047725	HOXC4	Island	Intron	TRUE
cg10370275	-0.00211194	0.000341895	2.49775e-08	0.0156488	0.0980978	0.00556004	2.63267	15	23.4375	chr9:101469368	TMEM246-AS1;TMEM246-AS1;TMEM246-AS1;TMEM246-AS1	OpenSea	Distal Intergenic	NA
cg10386217	-0.00140793	0.000207186	5.63519e-10	0.000353053	0.22143	0.000945006	0.671205	10	15.625	chr1:15777057	FBLIM1;FBLIM1	OpenSea	Intron	NA
cg10413833	-0.00151809	0.000239866	5.29663e-09	0.00331842	0.200402	0.00124675	0.821262	16	25	chr6:149746904	NUP43;NUP43	Shore	Promoter (<=1kb)	NA
cg10475970	0.00161688	0.000232957	2.28727e-10	0.0001433	0.245991	0.0010865	0.671971	15	23.4375	chr5:141392945	PCDHGA4;PCDHGA6;PCDHGA1;PCDHGA5;PCDHGB1;PCDHGB4;PCDHGA3;PCDHGA2;PCDHGA8;PCDHGA7;PCDHGB2;PCDHGA8;PCDHGB3	Island	Distal promotor	TRUE
cg10488031	0.0012128	0.000178802	5.79342e-10	0.000362966	0.224491	0.000688942	0.568057	17	26.5625	chr13:109785214	IRS2	Island	Distal promotor	TRUE
cg10490842	0.00159759	0.000232511	1.21995e-09	0.000764314	0.117476	0.0025997	1.62726	11	17.1875	chr22:50578175	CPT1B;CPT1B;CPT1B;CHKB-CPT1B;CPT1B;CPT1B;CPT1B;CPT1B	Island	Promoter (<=1kb)	TRUE
cg10504392	0.00240846	0.00040599	7.84535e-08	0.0491522	0.0788646	0.00918619	3.81413	16	25	chr12:109606834		OpenSea	Distal Intergenic	TRUE
cg10530883	0.00367848	0.000523971	1.65451e-10	0.000103657	0.243179	0.00570979	1.55221	13	20.3125	chr5:3596093	IRX1;IRX1	Island	Promoter (<=1kb)	TRUE
cg10530889	0.00239693	0.000334711	6.66268e-11	4.17426e-05	0.269209	0.00211461	0.882214	12	18.75	chr10:92045833		Island	Distal Intergenic	TRUE
cg10545740	0.00133534	0.000223811	4.46236e-08	0.0279573	0.131068	0.00160283	1.20032	15	23.4375	chr6:27651699		OpenSea	Distal Intergenic	NA
cg10552807	0.00182586	0.000242615	2.13047e-11	1.33477e-05	0.231322	0.00150202	0.822639	13	20.3125	chr1:65792366	PDE4B;PDE4B;PDE4B	Shore	Promoter (<=1kb)	NA
cg10553109	-0.00169262	0.000230596	3.69697e-11	2.3162e-05	0.250534	0.00116204	0.686531	10	15.625	chr12:115088900		OpenSea	Distal Intergenic	NA
cg10564533	-0.00145392	0.000223568	1.80577e-09	0.00113134	0.235169	0.000932145	0.641124	14	21.875	chr1:20249165		OpenSea	Distal Intergenic	NA
cg10571228	0.00196788	0.000262902	7.74558e-11	4.85271e-05	0.139895	0.00322823	1.64046	11	17.1875	chr8:22046164	FGF17;FGF17;FGF17	Shore	Distal promotor	NA
cg10573236	-0.000774738	0.000133924	5.67761e-08	0.035571	0.196087	0.000333645	0.430655	16	25	chr2:31324497		OpenSea	Distal Intergenic	NA
cg10577534	-0.00201618	0.00034594	4.42441e-08	0.0277196	0.208985	0.00208613	1.0347	11	17.1875	chr15:67062122		Shelf	Distal Intergenic	TRUE
cg10586836	-0.00162719	0.000221599	6.59894e-11	4.13433e-05	0.20384	0.00140217	0.861715	14	21.875	chr10:109978588	ADD3-AS1	OpenSea	Intron	NA
cg10605137	-0.000833189	0.000129327	7.54074e-09	0.00472438	0.111295	0.000751598	0.902073	12	18.75	chr12:57622573	SLC26A10	Shore	Distal promotor	TRUE
cg10616795	-0.00302992	0.000329459	9.15832e-15	5.73782e-09	0.274311	0.00329295	1.08681	5	7.8125	chr5:77168387		OpenSea	Distal Intergenic	TRUE
cg10628205	-0.00166565	0.000253216	1.3605e-09	0.000852373	0.229157	0.00126537	0.759684	18	28.125	chr1:61081459	NFIA;NFIA;NFIA;NFIA	Shore	Promoter (<=1kb)	TRUE
cg10634619	0.00356545	0.000493579	5.0561e-11	3.16772e-05	0.268129	0.00470474	1.31953	18	28.125	chr1:3746871	KIAA0495;KIAA0495	Island	Promoter (<=1kb)	TRUE
cg10635122	0.00262558	0.000391076	7.04996e-10	0.00044169	0.234424	0.00305246	1.16259	19	29.6875	chr19:51887837	ZNF577;ZNF577;ZNF577;ZNF577	Island	Promoter (<=1kb)	TRUE
cg10636297	0.0016797	0.000269045	7.3214e-09	0.00458696	0.204296	0.00148995	0.887032	12	18.75	chr21:43985843	AGPAT3;AGPAT3	Shelf	3' UTR	TRUE
cg10646924	-0.00147307	0.000209145	6.62219e-10	0.00041489	0.107322	0.00244717	1.66128	15	23.4375	chr8:66124396		OpenSea	Distal promotor	NA
cg10654598	-0.00150484	0.000239498	5.59403e-09	0.00350474	0.239194	0.000976603	0.648975	19	29.6875	chr1:160045840	KCNJ10	OpenSea	Intron	NA
cg10658666	0.00120569	0.000208559	5.58809e-08	0.0350102	0.202566	0.000775918	0.643546	13	20.3125	chr2:63049583	OTX1	Island	Promoter (<=1kb)	TRUE
cg10665321	0.00361518	0.000579102	7.66552e-09	0.00480255	0.200273	0.00707609	1.95733	19	29.6875	chr19:19110583	SLC25A42	Island	Exon	TRUE
cg10670616	0.00155442	0.000218314	9.50388e-11	5.95431e-05	0.253584	0.000964298	0.620359	15	23.4375	chr8:66962439	TCF24;TCF24	Island	Promoter (<=1kb)	NA
cg10676084	0.00190156	0.000256845	2.11946e-11	1.32787e-05	0.273076	0.0013051	0.686327	13	20.3125	chr15:26772413	GABRB3;GABRB3	Island	Promoter (<=1kb)	TRUE
cg10676327	0.0037161	0.000521913	2.82517e-10	0.000177001	0.160651	0.00978244	2.63245	15	23.4375	chr4:6658008		Island	Distal Intergenic	TRUE
cg10677886	-0.0014148	0.000207369	3.45295e-10	0.000216332	0.260077	0.000772132	0.545753	15	23.4375	chr6:24581227	KIAA0319;KIAA0319;KIAA0319;KIAA0319;KIAA0319;KIAA0319	OpenSea	Distal promotor	NA
cg10682299	0.00129876	0.000209661	7.62836e-09	0.00477927	0.231942	0.000757332	0.58312	15	23.4375	chr4:110628998	PITX2;PITX2	Island	Intron	TRUE
cg10683965	0.00100566	0.000172485	4.36854e-08	0.0273695	0.210576	0.000514061	0.51117	18	28.125	chr2:218963241		Island	Distal Intergenic	NA
cg10702770	0.00328049	0.000545429	2.13983e-08	0.0134064	0.195843	0.00599138	1.82636	12	18.75	chr1:38818108		Island	Distal Intergenic	TRUE
cg10716444	-0.0024959	0.000415391	3.1046e-08	0.0194507	0.157667	0.00451246	1.80795	15	23.4375	chr3:141687038		OpenSea	Distal Intergenic	NA
cg10726445	-0.00295957	0.000363496	2.34188e-12	1.46722e-06	0.203387	0.00465154	1.5717	12	18.75	chr13:75762673	LMO7;LMO7;LMO7	OpenSea	Distal promotor	NA
cg10743390	0.00239649	0.000265636	2.6151e-15	1.63839e-09	0.387613	0.00123025	0.513355	14	21.875	chr19:29529821	VSTM2B	Island	Exon	TRUE
cg10745499	0.00109536	0.00018731	5.39142e-08	0.033778	0.167515	0.000808443	0.738062	16	25	chr6:100458809	SIM1	Island	Intron	TRUE
cg10752158	0.00202581	0.000315186	2.63213e-09	0.00164907	0.23046	0.00185801	0.917169	15	23.4375	chr4:80263868		Shelf	Distal promotor	TRUE
cg10783469	0.00241067	0.000392178	1.40319e-08	0.00879115	0.177238	0.00365768	1.51729	18	28.125	chr19:51887981	ZNF577;ZNF577;ZNF577	Island	Promoter (<=1kb)	TRUE
cg10804656	0.0039671	0.000539655	2.19291e-11	1.37389e-05	0.296233	0.00506942	1.27786	14	21.875	chr10:22334531		Island	Distal Intergenic	TRUE
cg10805721	0.00226328	0.000237072	1.69768e-15	1.06362e-09	0.288265	0.00171482	0.75767	10	15.625	chr6:82365470	TPBG;TPBG	Island	Distal promotor	TRUE
cg10806711	0.00130743	0.000186321	1.5489e-10	9.7041e-05	0.250763	0.000692476	0.529648	14	21.875	chr1:112723057	FAM19A3;FAM19A3	Island	Distal promotor	TRUE
cg10812186	0.00193993	0.000329254	6.57912e-08	0.0412191	0.120589	0.00372111	1.91817	20	31.25	chr6:32087369	TNXB	Island	Intron	TRUE
cg10835286	-0.00402118	0.000511467	5.07502e-12	3.17957e-06	0.230575	0.00731606	1.81938	14	21.875	chr2:66430781		Shelf	Distal promotor	TRUE
cg10849866	0.0007794	0.000128712	1.49928e-08	0.00939318	0.221712	0.000289125	0.370959	18	28.125	chr15:39920324	GPR176;GPR176;GPR176;GPR176	Island	Promoter (<=1kb)	NA
cg10855425	-0.00122691	0.000213864	6.79485e-08	0.0425707	0.206964	0.000782059	0.637421	19	29.6875	chr15:73774873		OpenSea	Distal Intergenic	TRUE
cg10863702	-0.00133902	0.000228667	4.68656e-08	0.0293619	0.180211	0.00110589	0.825892	14	21.875	chr1:33635498	CSMD2;CSMD2	Shore	Intron	NA
cg10874644	-0.00292214	0.000365573	3.43316e-12	2.15092e-06	0.220273	0.00409824	1.40248	10	15.625	chr5:84602890		OpenSea	Distal Intergenic	TRUE
cg10906284	0.00239007	0.000341048	1.58078e-10	9.90382e-05	0.252413	0.00229397	0.95979	16	25	chr12:63150650	AVPR1A	Island	Distal promotor	TRUE
cg10912240	0.00146206	0.000230773	4.17577e-09	0.00261618	0.223521	0.00100683	0.688637	16	25	chr14:28766701	FOXG1	Island	Promoter (<=1kb)	TRUE
cg10933003	0.0025659	0.000398916	2.51896e-09	0.00157816	0.249282	0.00268832	1.04771	15	23.4375	chr4:173527190	HAND2	Island	Distal promotor	TRUE
cg10934519	-0.00218985	0.000309061	8.81321e-11	5.5216e-05	0.285706	0.00162556	0.742313	14	21.875	chr3:69671803		OpenSea	Distal Intergenic	NA
cg10941566	0.00304079	0.000495498	1.20732e-08	0.00756402	0.199824	0.00502025	1.65097	20	31.25	chr22:29721159	CABP7	Island	Promoter (<=1kb)	TRUE
cg10945079	0.00105848	0.000179377	3.29623e-08	0.0206514	0.202361	0.00059877	0.565689	19	29.6875	chr2:161427345		Island	Distal Intergenic	TRUE
cg10961604	0.00353515	0.000531862	1.05121e-09	0.000658597	0.224039	0.00586876	1.66012	16	25	chr1:27383281	CD164L2;CD164L2	Island	Promoter (<=1kb)	TRUE
cg10965494	-0.00210603	0.000355471	3.48963e-08	0.021863	0.180625	0.00272802	1.29534	14	21.875	chr18:13796879		OpenSea	Distal Intergenic	NA
cg10967350	0.00123127	0.000178329	2.42457e-10	0.000151903	0.257122	0.000593884	0.482333	11	17.1875	chr3:2099620	CNTN4	Island	Promoter (<=1kb)	TRUE
cg10989214	0.00229534	0.00033994	2.65514e-09	0.00166349	0.0877262	0.00742859	3.23637	14	21.875	chr3:75655673		Island	Distal Intergenic	TRUE
cg11007075	0.00108829	0.000170385	8.36246e-09	0.0052392	0.124838	0.00112575	1.03442	13	20.3125	chr8:22864611	PEBP4	Shore	Intron	TRUE
cg11009362	0.00105831	0.000174578	1.49585e-08	0.00937172	0.215092	0.000554158	0.523626	16	25	chr12:117876119	KSR2	OpenSea	Intron	TRUE
cg11017186	-0.00192546	0.000257234	9.07319e-11	5.68448e-05	0.124528	0.00353394	1.83538	8	12.5	chr13:102913975		OpenSea	Distal Intergenic	NA
cg11038423	-0.00173146	0.000251262	4.01163e-10	0.000251334	0.215638	0.00147854	0.853924	14	21.875	chr20:59621488	PHACTR3;PHACTR3	OpenSea	Intron	NA
cg11050482	0.00215879	0.000326493	2.26655e-09	0.00142002	0.163193	0.0032401	1.50089	14	21.875	chr5:4101077		OpenSea	Distal Intergenic	TRUE
cg11052535	-0.00120105	0.000206357	6.67171e-08	0.0417992	0.154757	0.00106823	0.88942	20	31.25	chr11:56700872	OR8U8;OR9G9;OR9G1	OpenSea	Promoter (<=1kb)	TRUE
cg11065458	-0.00160718	0.000222307	1.00881e-10	6.32032e-05	0.209142	0.00132435	0.824019	11	17.1875	chr1:110111892	UBL4B	OpenSea	Promoter (<=1kb)	TRUE
cg11071401	0.0031348	0.00032575	1.30383e-15	8.16866e-10	0.285208	0.00333928	1.06523	9	14.0625	chr17:50559833	CACNA1G;CACNA1G;CACNA1G;CACNA1G;CACNA1G;CACNA1G;CACNA1G;CACNA1G;CACNA1G;CACNA1G;CACNA1G;CACNA1G;CACNA1G;CACNA1G;CACNA1G	Island	Distal promotor	TRUE
cg11076306	-0.00237573	0.000345893	7.94807e-10	0.000497958	0.161713	0.00396695	1.66978	13	20.3125	chr4:41428650	LIMCH1;LIMCH1;LIMCH1	OpenSea	Intron	TRUE
cg11084334	0.00305468	0.000275493	3.57771e-20	2.24149e-14	0.469718	0.00142829	0.467575	5	7.8125	chr3:9552580	LHFPL4	Island	Distal promotor	TRUE
cg11101542	0.00246097	0.000359895	3.11911e-10	0.000195417	0.265312	0.00227391	0.923989	17	26.5625	chr2:176189110	HAGLR;HOXD1;HAGLR;HAGLR;HAGLR;HAGLR;HAGLR	Island	Promoter (<=1kb)	NA
cg11102031	-0.00245169	0.000289347	5.34404e-14	3.34811e-08	0.359305	0.00145323	0.592747	13	20.3125	chr6:147739222		OpenSea	Distal Intergenic	NA
cg11132908	-0.00266244	0.000257976	9.63907e-17	6.03901e-11	0.278234	0.00249323	0.936444	6	9.375	chr8:107671679		OpenSea	Distal Intergenic	NA
cg11177264	0.00133366	0.000212294	5.62697e-09	0.00352537	0.215399	0.000878438	0.658667	16	25	chr11:64972067	C11orf85;C11orf85;C11orf85;C11orf85	Island	Promoter (<=1kb)	NA
cg11177833	0.00161774	0.000254357	1.00022e-08	0.00626653	0.117922	0.00265427	1.64073	12	18.75	chr17:4789082	GLTPD2	Island	Promoter (<=1kb)	TRUE
cg11194994	-0.00107732	0.000187405	7.58522e-08	0.0475225	0.177119	0.000731094	0.678626	16	25	chr1:160206184	PEA15	Shore	Promoter (<=1kb)	TRUE
cg11199713	0.00129078	0.000183332	1.49555e-10	9.36981e-05	0.244036	0.000699787	0.542143	17	26.5625	chr13:112067459	SOX1	Island	Promoter (<=1kb)	TRUE
cg11201710	0.00157582	0.000271474	4.93833e-08	0.0309393	0.210506	0.00126273	0.801317	18	28.125	chr3:192514679	FGF12	Island	Intron	TRUE
cg11202464	0.00149023	0.000237953	1.16751e-08	0.00731464	0.144335	0.00178506	1.19784	14	21.875	chr11:134289929	GLB1L3	OpenSea	Distal promotor	NA
cg11204212	0.00208688	0.000251476	9.32338e-13	5.84123e-07	0.21938	0.00210112	1.00683	9	14.0625	chr8:94638990		Island	Promoter (<=1kb)	TRUE
cg11209121	0.00194235	0.000332489	5.53619e-08	0.034685	0.167401	0.00254416	1.30984	16	25	chr2:156330169	NR4A2;NR4A2	Shore	Promoter (<=1kb)	NA
cg11218872	-0.00235834	0.000291185	7.78543e-13	4.87768e-07	0.287937	0.00186487	0.790756	12	18.75	chr3:194270948		Shore	Distal Intergenic	NA
cg11220950	0.00185933	0.000212754	1.25257e-14	7.8475e-09	0.371569	0.00079277	0.426373	10	15.625	chr16:1992692	SYNGR3	Island	Distal promotor	TRUE
cg11229104	-0.00157226	0.000209803	1.03304e-11	6.47212e-06	0.305596	0.000761599	0.484399	17	26.5625	chr3:124414116	KALRN;KALRN	OpenSea	Intron	NA
cg11248580	-0.00149736	0.000242948	9.00367e-09	0.00564092	0.232872	0.00100143	0.668795	15	23.4375	chr2:56077745		OpenSea	Exon	NA
cg11260097	0.00164972	0.000274301	1.89893e-08	0.0118971	0.210923	0.00138049	0.8368	13	20.3125	chr7:122300593		Island	Downstream	TRUE
cg11268739	0.001036	0.000177386	4.28131e-08	0.026823	0.203262	0.000570416	0.550597	13	20.3125	chr14:47676385		Island	Distal promotor	TRUE
cg11269599	0.00230659	0.000307842	3.28768e-11	2.05978e-05	0.207719	0.00275145	1.19286	15	23.4375	chr19:51888051	ZNF577;ZNF577;ZNF577	Island	Promoter (<=1kb)	TRUE
cg11274314	0.00472584	0.000495994	5.52475e-16	3.46133e-10	0.347673	0.00568156	1.20223	6	9.375	chr2:241541089		Island	Distal Intergenic	TRUE
cg11290779	-0.00166721	0.000238237	1.98189e-10	0.000124168	0.237268	0.00121151	0.726671	12	18.75	chr1:204123586	SOX13	OpenSea	Intron	NA
cg11293190	0.00206862	0.000342213	2.5912e-08	0.0162342	0.156365	0.00313034	1.51325	13	20.3125	chr19:1523857	PLK5P	Island	Promoter (<=1kb)	TRUE
cg11294513	0.00184207	0.00023388	6.10636e-12	3.82572e-06	0.212555	0.00170441	0.925271	13	20.3125	chr19:57708927	ZNF154	Island	Promoter (<=1kb)	TRUE
cg11299543	-0.00638927	0.000467567	5.05499e-24	3.16702e-18	0.457868	0.00655365	1.02573	4	6.25	chr9:5510595	PDCD1LG2;PDCD1LG2	OpenSea	Promoter (<=1kb)	NA
cg11299964	-0.00134645	0.000187334	5.7444e-11	3.59895e-05	0.272054	0.00065772	0.488484	14	21.875	chr9:125707504	MAPKAP1;MAPKAP1;MAPKAP1;MAPKAP1;MAPKAP1;MAPKAP1	Shore	Promoter (<=1kb)	TRUE
cg11301505	-0.00220982	0.000306043	5.10646e-11	3.19927e-05	0.268645	0.00180252	0.815683	17	26.5625	chr14:79584880	NRXN3;NRXN3;NRXN3;NRXN3;NRXN3;NRXN3	OpenSea	Intron	NA
cg11308227	0.00244321	0.000407135	3.2128e-08	0.0201286	0.154239	0.00443801	1.81647	16	25	chr17:81228635	ENTHD2	OpenSea	Distal promotor	NA
cg11334981	-0.00227094	0.000361212	5.13044e-09	0.00321429	0.225006	0.0024084	1.06053	17	26.5625	chr15:91426553		OpenSea	Distal Intergenic	NA
cg11345719	0.00184804	0.000304117	2.11945e-08	0.0132787	0.164357	0.00235435	1.27397	13	20.3125	chr14:103523155	CKB	Island	Promoter (<=1kb)	NA
cg11353250	0.0025816	0.000398129	2.10297e-09	0.00131754	0.226601	0.00308415	1.19467	16	25	chr6:75085279	COL12A1;COL12A1	Island	3' UTR	TRUE
cg11359697	-0.00183467	0.000293839	1.22748e-08	0.00769035	0.147417	0.00263949	1.43867	17	26.5625	chr7:47088152		OpenSea	Distal Intergenic	NA
cg11368643	0.00163611	0.000247111	1.5314e-09	0.000959445	0.199438	0.00145689	0.890459	10	15.625	chr5:141245491	PCDHB15	Shore	Promoter (<=1kb)	TRUE
cg11380570	-0.00239743	0.000365897	1.63581e-09	0.00102486	0.222089	0.00272967	1.13858	13	20.3125	chr6:28303726		OpenSea	Distal Intergenic	NA
cg11399967	0.00250867	0.000352955	2.77999e-10	0.00017417	0.16956	0.00417914	1.66588	13	20.3125	chr2:156330717	NR4A2	Shore	Promoter (<=1kb)	NA
cg11404915	-0.0024115	0.000255714	2.56908e-15	1.60956e-09	0.293329	0.00189955	0.787705	10	15.625	chr12:127125926		OpenSea	Distal Intergenic	NA
cg11415498	-0.00224658	0.000323933	2.59377e-10	0.000162503	0.23825	0.00218795	0.973905	14	21.875	chr1:29365840		OpenSea	Distal Intergenic	NA
cg11436113	-0.0027793	0.000302535	1.04023e-15	6.51717e-10	0.397571	0.00158701	0.571008	12	18.75	chr20:19210501		Shore	Distal promotor	TRUE
cg11438310	0.00209806	0.000327607	7.95815e-09	0.00498589	0.122487	0.00427574	2.03795	11	17.1875	chr5:79689611	CMYA5	OpenSea	Promoter (<=1kb)	TRUE
cg11454957	-0.00242857	0.00038928	6.35408e-09	0.00398092	0.237889	0.00256188	1.05489	22	34.375	chr2:192139968	TMEFF2;TMEFF2	OpenSea	Intron	NA
cg11469098	0.00214044	0.000352869	2.09953e-08	0.0131539	0.171178	0.00300769	1.40518	17	26.5625	chr8:48735250	EFCAB1;EFCAB1;EFCAB1;EFCAB1;EFCAB1	Island	Promoter (<=1kb)	TRUE
cg11480800	0.00145222	0.000225922	2.58069e-09	0.00161684	0.249022	0.000862325	0.593796	14	21.875	chr15:55588877	PYGO1	Island	Promoter (<=1kb)	TRUE
cg11511777	0.00170587	0.000290665	5.35209e-08	0.0335316	0.157054	0.00211766	1.2414	16	25	chr2:218861236	WNT6	Shore	Distal promotor	TRUE
cg11526866	0.00107302	0.000174276	1.1038e-08	0.00691549	0.200917	0.000620881	0.578628	16	25	chr1:20487121	CAMK2N1	Shore	Promoter (<=1kb)	TRUE
cg11530334	-0.00272129	0.000432533	1.40839e-08	0.00882376	0.110541	0.00807914	2.96886	12	18.75	chr8:139104005		OpenSea	Distal Intergenic	NA
cg11549945	0.00156685	0.00018735	1.65572e-13	1.03733e-07	0.313592	0.000728592	0.465006	12	18.75	chr1:90726923		Island	Distal Intergenic	NA
cg11552407	-0.00175945	0.000193253	2.58782e-15	1.6213e-09	0.362692	0.000737534	0.419184	10	15.625	chr12:123060052	PITPNM2;PITPNM2	OpenSea	Intron	NA
cg11563680	0.00327468	0.000488767	6.83841e-10	0.000428436	0.244717	0.00448744	1.37035	16	25	chr6:100469521		Island	Distal Intergenic	TRUE
cg11573518	-0.0016227	0.000227246	2.32483e-10	0.000145654	0.169824	0.00174527	1.07553	10	15.625	chr7:74306701	CLIP2;CLIP2	Shore	Intron	TRUE
cg11584042	-0.00397727	0.000443001	3.6188e-15	2.26723e-09	0.37702	0.003544	0.891064	10	15.625	chr1:229841375		OpenSea	Distal Intergenic	NA
cg11615100	-0.00108639	0.000160785	2.12706e-09	0.00133263	0.108992	0.0013082	1.20417	12	18.75	chr16:85821234		OpenSea	Distal Intergenic	NA
cg11622162	-0.00116517	0.000154388	7.86975e-12	4.93051e-06	0.311367	0.000407104	0.349396	12	18.75	chr17:80263744	RNF213;RNF213	Shelf	Distal promotor	TRUE
cg11642106	0.00239183	0.000413258	6.07071e-08	0.0380339	0.184275	0.00343361	1.43556	18	28.125	chr3:27731314		Shore	Distal Intergenic	TRUE
cg11649376	-0.00196247	0.000200265	3.61102e-17	2.26236e-11	0.434373	0.000679968	0.346486	15	23.4375	chr12:81079455	ACSS3	Shore	Distal promotor	TRUE
cg11667847	0.0022244	0.000258075	5.44163e-14	3.40926e-08	0.311699	0.00148145	0.665997	12	18.75	chr9:137139459	GRIN1;GRIN1;GRIN1;GRIN1;GRIN1;GRIN1;GRIN1;GRIN1;GRIN1;GRIN1	Island	Promoter (<=1kb)	NA
cg11679014	0.00215835	0.000372901	6.63508e-08	0.0415697	0.172557	0.00302877	1.40328	13	20.3125	chr22:37696712	TRIOBP	OpenSea	Promoter (<=1kb)	TRUE
cg11703632	0.00163472	0.00020609	1.48434e-12	9.2996e-07	0.294542	0.000867818	0.530865	12	18.75	chr20:37598297		Island	Distal Intergenic	TRUE
cg11705975	0.00291158	0.000314125	8.72229e-16	5.46464e-10	0.381208	0.00186576	0.640807	13	20.3125	chr10:118594736	PRLHR	Island	Promoter (<=1kb)	TRUE
cg11727282	0.00245162	0.000424275	6.47253e-08	0.0405513	0.181089	0.00368523	1.50318	13	20.3125	chr9:23826370	ELAVL2	Shelf	Promoter (<=1kb)	NA
cg11735089	0.00284232	0.000460059	1.63141e-08	0.010221	0.153529	0.00603926	2.12476	13	20.3125	chr11:938173	AP2A2;AP2A2	OpenSea	Intron	NA
cg11741201	-0.00135946	0.000213035	3.10174e-09	0.00194328	0.237056	0.000806475	0.593231	22	34.375	chr11:35616850	FJX1	Shore	Distal promotor	TRUE
cg11742305	-0.00304853	0.000458016	9.24507e-10	0.000579217	0.233005	0.00414784	1.3606	14	21.875	chr6:167831756	MLLT4;MLLT4;MLLT4	Shelf	Intron	NA
cg11748187	0.00304056	0.000457313	3.48136e-09	0.00218112	0.104178	0.0107787	3.54497	13	20.3125	chr10:112953349	TCF7L2;TCF7L2;TCF7L2;TCF7L2;TCF7L2;TCF7L2	Shore	Distal promotor	TRUE
cg11750592	0.00118096	0.000204852	6.05442e-08	0.0379318	0.200637	0.000753391	0.637947	17	26.5625	chr8:64376670		Shore	Distal promotor	TRUE
cg11762968	0.0010864	0.00016549	1.46687e-09	0.000919014	0.226706	0.000545856	0.502443	13	20.3125	chr13:94701936		Island	Distal Intergenic	TRUE
cg11768167	-0.00199545	0.000327428	2.92201e-08	0.0183068	0.120244	0.00394998	1.97949	17	26.5625	chr6:29723112	HLA-F;HLA-F;HLA-F	Shore	Promoter (<=1kb)	TRUE
cg11826475	-0.00080861	0.00013887	5.20199e-08	0.0325912	0.184869	0.000390892	0.483412	21	32.8125	chr12:120266203	PXN;PXN	Shore	Promoter (<=1kb)	TRUE
cg11829366	-0.00206768	0.000344814	6.72627e-08	0.0421411	0.0655292	0.00826631	3.99787	17	26.5625	chr5:149269338		Shelf	Distal promotor	NA
cg11836767	-0.00252597	0.000293362	8.73048e-14	5.46977e-08	0.286398	0.00215555	0.853353	11	17.1875	chr19:48251264	CARD8;CARD8;CARD8;CARD8;CARD8	OpenSea	Distal promotor	NA
cg11842367	0.00233368	0.000383122	3.26642e-08	0.0204646	0.1074	0.00613689	2.62971	16	25	chr1:78237896	MGC27382	OpenSea	Intron	TRUE
cg11867257	0.0015625	0.000270282	6.49621e-08	0.0406997	0.178839	0.00151993	0.972751	15	23.4375	chr5:90558517	GPR98;GPR98	Island	Promoter (<=1kb)	TRUE
cg11871421	0.00149005	0.000234112	3.5672e-09	0.0022349	0.227448	0.0010225	0.686219	16	25	chr17:6776157	FBXO39	Island	Promoter (<=1kb)	TRUE
cg11883836	0.002551	0.000414573	1.77116e-08	0.0110966	0.149758	0.00500944	1.96372	12	18.75	chr3:157120392		Island	Distal promotor	TRUE
cg11890726	-0.00174756	0.000254969	3.99621e-10	0.000250368	0.230603	0.00138154	0.790553	15	23.4375	chr7:150898157		OpenSea	Distal Intergenic	NA
cg11896587	0.00173025	0.000295423	4.18414e-08	0.0262142	0.195461	0.00167078	0.965628	14	21.875	chr19:38950094	FBXO17;FBXO17	Island	Promoter (<=1kb)	TRUE
cg11898162	0.00144227	0.000186213	2.73465e-12	1.7133e-06	0.318423	0.0006037	0.418575	13	20.3125	chr17:49969306	DLX4;DLX4	Island	Promoter (<=1kb)	NA
cg11905007	0.00162598	0.000278012	4.30366e-08	0.026963	0.196368	0.001467	0.902228	14	21.875	chr3:62875396	CADPS;CADPS;CADPS	Island	Promoter (<=1kb)	TRUE
cg11929780	-0.00206306	0.000310581	8.94362e-10	0.000560331	0.244046	0.00178758	0.866468	15	23.4375	chr1:212432366	NENF;NENF	Shore	Promoter (<=1kb)	NA
cg11935615	-0.0028574	0.000386849	4.76684e-11	2.98649e-05	0.21464	0.00405054	1.41756	15	23.4375	chr16:15605322	KIAA0430;KIAA0430;KIAA0430	OpenSea	Intron	NA
cg11939713	-0.00208317	0.000346889	2.43107e-08	0.015231	0.184515	0.00260045	1.24831	19	29.6875	chr21:15140771		OpenSea	Distal Intergenic	NA
cg11946555	-0.00132935	0.000208529	3.73499e-09	0.00234003	0.21861	0.000856427	0.644246	14	21.875	chr3:59575440		OpenSea	Distal Intergenic	NA
cg11954572	-0.00197197	0.000316412	1.006e-08	0.0063027	0.176487	0.00246021	1.24759	14	21.875	chr6:168711622		OpenSea	Distal Intergenic	NA
cg11955474	0.00103876	0.000167672	8.15792e-09	0.00511105	0.217121	0.000527519	0.507835	12	18.75	chr1:27383301	CD164L2;CD164L2	Island	Promoter (<=1kb)	TRUE
cg11960359	-0.00303594	0.000430294	3.5702e-10	0.000223678	0.164724	0.00633684	2.08728	15	23.4375	chr8:141328969		OpenSea	Distal Intergenic	NA
cg11970349	0.00190053	0.00017878	5.24597e-19	3.28668e-13	0.44252	0.000616966	0.324629	10	15.625	chr4:8580560	GPR78	Island	Promoter (<=1kb)	TRUE
cg11975053	-0.0016365	0.00023906	5.20839e-10	0.000326313	0.208604	0.00137758	0.841785	13	20.3125	chr7:151350897	NUB1;NUB1	OpenSea	Distal promotor	NA
cg11989576	0.00169322	0.000281968	2.96847e-08	0.0185979	0.161022	0.00202538	1.19617	18	28.125	chr2:207771580		Shore	Distal promotor	TRUE
cg12008779	-0.00362599	0.000502362	1.24723e-10	7.81408e-05	0.194809	0.00736815	2.03204	12	18.75	chr6:163460705	QKI;QKI;QKI;QKI;QKI	OpenSea	Intron	NA
cg12033216	-0.00220378	0.000309961	7.81877e-11	4.89857e-05	0.287533	0.00163165	0.740387	14	21.875	chr14:58663439		OpenSea	Distal Intergenic	TRUE
cg12066624	0.00179393	0.000310567	6.66273e-08	0.041743	0.178288	0.00201105	1.12103	15	23.4375	chr4:25030438	LGI2	Island	Promoter (<=1kb)	TRUE
cg12073594	-0.000938602	0.000155109	1.5706e-08	0.00984002	0.215263	0.000435444	0.463928	10	15.625	chr20:63272143	ARFGAP1;ARFGAP1	Shore	Promoter (<=1kb)	TRUE
cg12078229	0.00162642	0.000236182	3.15512e-10	0.000197673	0.23833	0.00114622	0.704749	17	26.5625	chr19:19134878	TMEM161A	Shelf	Exon	TRUE
cg12079303	-0.00199455	0.000305422	1.55999e-09	0.000977356	0.238004	0.00172693	0.865823	17	26.5625	chr1:61081491	NFIA;NFIA;NFIA;NFIA	Shore	Promoter (<=1kb)	TRUE
cg12106899	0.00209673	0.000341227	1.06728e-08	0.00668667	0.211099	0.0022276	1.06242	15	23.4375	chr16:6019068	RBFOX1;RBFOX1;RBFOX1	Island	Promoter (<=1kb)	NA
cg12109475	-0.00124982	0.000193901	2.44664e-09	0.00153285	0.228924	0.000713369	0.570779	13	20.3125	chr17:44119223	HDAC5;HDAC5	Shelf	Intron	NA
cg12127149	0.00255702	0.000417767	1.42804e-08	0.00894688	0.1918	0.00373552	1.46089	16	25	chr14:102020683	DYNC1H1	OpenSea	Intron	TRUE
cg12130211	0.00130905	0.000213331	1.34174e-08	0.00840622	0.187626	0.00100599	0.768487	16	25	chr2:44938807		Island	Distal Intergenic	TRUE
cg12132046	-0.00142321	0.000229708	9.46709e-09	0.00593127	0.199484	0.00110209	0.774368	17	26.5625	chr2:238202399	ILKAP	Shore	Distal promotor	NA
cg12157673	0.00167096	0.000211737	2.86016e-11	1.79193e-05	0.0774274	0.0045108	2.69952	10	15.625	chr19:52493364	ZNF578	Shore	Intron	TRUE
cg12158483	0.0036433	0.000472329	1.42625e-11	8.93567e-06	0.203727	0.00703428	1.93074	16	25	chr22:38089013	BAIAP2L2	Island	Distal promotor	NA
cg12161971	0.00275414	0.000412228	1.90118e-09	0.00119112	0.153691	0.00566326	2.05627	13	20.3125	chr11:78196286	USP35	Island	Promoter (<=1kb)	TRUE
cg12164596	0.000743372	0.000126703	4.24564e-08	0.0265995	0.187011	0.00032572	0.438166	17	26.5625	chr7:157006530	MNX1;MNX1	Island	Distal promotor	TRUE
cg12166476	-0.00135396	0.000224502	5.02119e-08	0.0314584	0.0850315	0.00267456	1.97536	13	20.3125	chr13:75760730	LMO7;LMO7;LMO7	OpenSea	Promoter (<=1kb)	TRUE
cg12189835	0.00104856	0.000166068	4.35051e-09	0.00272566	0.241976	0.000466995	0.445368	17	26.5625	chr11:61567599	SYT7	Shore	Intron	TRUE
cg12198813	0.00291262	0.000459792	4.01862e-09	0.00251772	0.230017	0.00385038	1.32197	24	37.5	chr11:2869847	KCNQ1DN	Island	Promoter (<=1kb)	TRUE
cg12218079	-0.00223853	0.000319718	6.21744e-10	0.000389531	0.132642	0.00444281	1.98471	13	20.3125	chr6:48069679	PTCHD4;PTCHD4	Shore	Promoter (<=1kb)	NA
cg12225226	0.00205741	0.00034691	2.76933e-08	0.0173503	0.209944	0.0021598	1.04976	19	29.6875	chr13:78594235		Shore	Intron	TRUE
cg12227172	0.000961634	0.000164549	4.39726e-08	0.0275494	0.195878	0.000514718	0.535254	17	26.5625	chr19:51888158	ZNF577;ZNF577;ZNF577	Shore	Promoter (<=1kb)	TRUE
cg12264579	0.00141496	0.000219975	2.73127e-09	0.00171118	0.223279	0.000944323	0.667385	14	21.875	chr14:53947038		Island	Distal promotor	NA
cg12277666	0.00164757	0.000251069	2.1312e-09	0.00133523	0.190445	0.00156452	0.949591	14	21.875	chr1:179591735	TDRD5	Island	Promoter (<=1kb)	TRUE
cg12278474	-0.00189861	0.000271593	3.58016e-10	0.000224302	0.186894	0.00212636	1.11996	12	18.75	chr1:5161297		OpenSea	Distal Intergenic	TRUE
cg12289050	-0.00176583	0.000303997	5.1365e-08	0.0321809	0.195752	0.00173699	0.983667	18	28.125	chr11:17503747	USH1C;USH1C;USH1C;USH1C	OpenSea	Intron	NA
cg12309360	0.00112001	0.000174062	3.14063e-09	0.00196765	0.206332	0.000654226	0.584127	16	25	chr5:177985635		Island	Distal Intergenic	TRUE
cg12325455	0.00155424	0.000253472	1.6828e-08	0.010543	0.16417	0.00166753	1.07289	17	26.5625	chr22:37696869	TRIOBP	OpenSea	Promoter (<=1kb)	TRUE
cg12337525	0.00141845	0.000244951	5.27082e-08	0.0330224	0.209546	0.00102905	0.72548	20	31.25	chr4:80264074		Shelf	Distal promotor	TRUE
cg12348202	0.00255308	0.000345832	2.81749e-11	1.7652e-05	0.257295	0.0025511	0.999226	12	18.75	chr7:158588331	PTPRN2;PTPRN2;PTPRN2	Island	Promoter (<=1kb)	TRUE
cg12355110	0.00151839	0.000250492	1.82122e-08	0.0114102	0.189163	0.00133991	0.882458	16	25	chr19:57106386		Island	Distal Intergenic	TRUE
cg12357115	0.00124616	0.00021747	7.35077e-08	0.0460536	0.192611	0.000882605	0.708258	18	28.125	chr8:126557249	FAM84B	Island	Distal promotor	NA
cg12373771	0.00196545	0.00022712	2.63584e-14	1.65139e-08	0.34641	0.000988221	0.502797	9	14.0625	chr22:17120491	CECR6;CECR6	Island	Promoter (<=1kb)	TRUE
cg12377139	0.00253057	0.000412214	1.36102e-08	0.00852696	0.184463	0.00383873	1.51694	19	29.6875	chr10:22345289	SPAG6;SPAG6	Island	Promoter (<=1kb)	TRUE
cg12379720	0.00223232	0.000290918	8.50284e-12	5.32715e-06	0.251701	0.0020087	0.89983	13	20.3125	chr22:37696982	TRIOBP	OpenSea	Promoter (<=1kb)	TRUE
cg12393144	-0.00265496	0.00043685	1.49102e-08	0.00934147	0.205403	0.00369718	1.39256	20	31.25	chr6:23952566		OpenSea	Distal Intergenic	NA
cg12454814	0.000972295	0.000160673	1.54452e-08	0.00967666	0.218376	0.00045878	0.471853	19	29.6875	chr14:57865762		Island	Promoter (<=1kb)	TRUE
cg12457773	0.00143408	0.000229907	7.32584e-09	0.00458974	0.207119	0.00106746	0.74435	17	26.5625	chr6:24126269	NRSN1;NRSN1	Island	Promoter (<=1kb)	TRUE
cg12462816	0.0013895	0.000207906	8.06137e-10	0.000505056	0.234578	0.000854167	0.614732	19	29.6875	chr6:127514962	C6orf174	Island	Exon	TRUE
cg12467460	-0.00171651	0.000275474	7.64493e-09	0.00478966	0.206481	0.00153527	0.894412	16	25	chr3:13257352		OpenSea	Distal Intergenic	NA
cg12487901	0.000951843	0.000161659	4.47718e-08	0.0280501	0.169222	0.000603077	0.633588	14	21.875	chr5:141492767	PCDHGA4;PCDHGC3;PCDHGA12;PCDHGA11;PCDHGA11;PCDHGA9;PCDHGA1;PCDHGB1;PCDHGB6;PCDHGB3;PCDHGB7;PCDHGA6;PCDHGA8;PCDHGA10;PCDHGA5;PCDHGB4;PCDHGC4;PCDHGA3;PCDHGA2;PCDHGA7;PCDHGB2;PCDHGC5;PCDHGB5;PCDHGC3	Island	Intron	TRUE
cg12490835	0.0014884	0.000213785	2.7482e-10	0.000172179	0.220957	0.00105903	0.711523	15	23.4375	chr10:22334892		Island	Distal Intergenic	TRUE
cg12493255	0.0023594	0.000361831	2.64652e-09	0.00165808	0.187409	0.00327266	1.38707	14	21.875	chr17:1043982	ABR;ABR;ABR;ABR	OpenSea	Intron	NA
cg12495559	0.00173773	0.000259329	1.84508e-09	0.00115597	0.147112	0.00237369	1.36597	12	18.75	chr17:80441234		Shelf	Distal Intergenic	TRUE
cg12534424	0.00168931	0.000209716	5.19626e-13	3.25553e-07	0.339561	0.000752577	0.445493	13	20.3125	chr7:128352262	PRRT4	Island	Exon	TRUE
cg12540689	0.00170186	0.000275463	1.1813e-08	0.007401	0.181651	0.00176915	1.03954	14	21.875	chr19:47788835		OpenSea	Distal Intergenic	NA
cg12554573	-0.00153957	0.000226603	3.887e-10	0.000243526	0.263558	0.000897999	0.583279	13	20.3125	chr3:51942651	PARP3;RRP9;PARP3;PARP3;PARP3	Shore	Promoter (<=1kb)	TRUE
cg12577320	-0.00201526	0.000337142	2.25853e-08	0.01415	0.20966	0.00207575	1.03002	15	23.4375	chr3:50266747	SEMA3B;SEMA3B	OpenSea	Promoter (<=1kb)	TRUE
cg12591491	0.00124059	0.000199064	1.1373e-08	0.00712533	0.161147	0.00108626	0.8756	14	21.875	chr15:67823925		Island	Intron	TRUE
cg12594615	0.00279141	0.000400399	3.84421e-10	0.000240845	0.189065	0.00453144	1.62335	12	18.75	chr2:101026675	TBC1D8	OpenSea	Intron	TRUE
cg12597389	0.00209284	0.000319031	1.43896e-09	0.000901531	0.231285	0.00197381	0.943125	16	25	chr7:8442605	NXPH1	Island	Intron	TRUE
cg12597822	-0.00191029	0.000279362	3.12763e-10	0.00019595	0.264635	0.00137489	0.719731	14	21.875	chr16:5508254		OpenSea	Intron	NA
cg12610322	0.00115717	0.000185553	6.25307e-09	0.00391764	0.231237	0.000603598	0.521614	17	26.5625	chr14:74240238	VSX2	Island	Promoter (<=1kb)	NA
cg12610471	0.00233335	0.000338834	3.45797e-10	0.000216647	0.230238	0.00246804	1.05772	15	23.4375	chr10:22345270	SPAG6;SPAG6	Island	Promoter (<=1kb)	TRUE
cg12613639	-0.00105301	0.000142287	5.2411e-11	3.28362e-05	0.203125	0.000589808	0.560114	11	17.1875	chr19:7595347	CAMSAP3;CAMSAP3	Shore	Promoter (<=1kb)	NA
cg12623930	-0.000851118	0.000141987	2.22577e-08	0.0139448	0.200125	0.000392569	0.46124	15	23.4375	chr3:51974786	ABHD14B;ABHD14B;ABHD14A;ABHD14B	Shore	Promoter (<=1kb)	TRUE
cg12627948	-0.00144379	0.000209193	5.10338e-10	0.000319734	0.19039	0.00120186	0.832436	12	18.75	chr7:49852696	VWC2	OpenSea	Intron	TRUE
cg12633154	0.00497006	0.000803508	2.92991e-08	0.0183563	0.078376	0.039383	7.92405	10	15.625	chr6:30071658	RNF39;RNF39	Island	Exon	TRUE
cg12634306	0.00295275	0.000430578	7.04008e-10	0.000441071	0.17849	0.00544083	1.84263	14	21.875	chr1:39633139	HEYL	OpenSea	Promoter (<=1kb)	TRUE
cg12635937	0.00124697	0.000173994	9.04239e-11	5.66518e-05	0.239956	0.000667781	0.535522	15	23.4375	chr4:80263771		Shelf	Distal promotor	TRUE
cg12638731	0.00158335	0.000260589	1.44063e-08	0.00902575	0.211363	0.00126828	0.801014	15	23.4375	chr13:35471144	NBEA	Island	Promoter (<=1kb)	TRUE
cg12642473	-0.000932336	0.000159765	4.71002e-08	0.0295089	0.191251	0.000498391	0.534561	19	29.6875	chr8:143830316	PUF60;PUF60;PUF60;PUF60;PUF60;PUF60;PUF60;PUF60	Shore	Promoter (<=1kb)	NA
cg12642568	-0.00194731	0.000213307	2.09735e-15	1.31402e-09	0.367893	0.000883389	0.453647	13	20.3125	chr1:1915209	CALML6;CALML6	Shelf	Promoter (<=1kb)	NA
cg12654941	-0.00223848	0.000250003	9.14413e-14	5.72893e-08	0.192291	0.00285375	1.27486	9	14.0625	chr13:46532041		OpenSea	Distal Intergenic	NA
cg12678324	0.00166657	0.000280703	4.15343e-08	0.0260218	0.154661	0.00205832	1.23506	17	26.5625	chr14:94397916		OpenSea	Distal Intergenic	NA
cg12681972	0.00392961	0.000639329	1.78357e-08	0.0111743	0.151664	0.0117112	2.98024	16	25	chr6:26225071	HIST1H3E	Shore	Promoter (<=1kb)	NA
cg12685846	0.00174857	0.000295392	3.11112e-08	0.0194916	0.19881	0.00167063	0.955424	16	25	chr15:29822611	TJP1;TJP1	Island	Promoter (<=1kb)	TRUE
cg12696328	0.00210213	0.000338009	9.20888e-09	0.00576949	0.192161	0.0025188	1.19821	15	23.4375	chr1:227541979		Island	Distal Intergenic	TRUE
cg12706938	0.00121566	0.000206073	3.59672e-08	0.022534	0.19192	0.000843666	0.694001	19	29.6875	chr19:1566840	MEX3D	Island	Distal promotor	TRUE
cg12711760	-0.00178005	0.000183231	2.61905e-16	1.64087e-10	0.348951	0.000801545	0.450294	9	14.0625	chr11:20111377	NAV2;NAV2;NAV2;NAV2	OpenSea	Intron	TRUE
cg12751521	0.002314	0.000359775	2.81282e-09	0.00176227	0.21956	0.00258066	1.11523	20	31.25	chr12:109273488		OpenSea	Distal Intergenic	TRUE
cg12755949	-0.000960926	0.000157112	1.27938e-08	0.00801551	0.203612	0.000489686	0.509598	17	26.5625	chr10:77507547	KCNMA1;KCNMA1;KCNMA1;KCNMA1;KCNMA1;KCNMA1	OpenSea	Intron	NA
cg12757011	0.00163086	0.000193086	6.73585e-14	4.22011e-08	0.34777	0.000676323	0.414704	9	14.0625	chr2:161424600	TBR1	Shore	3' UTR	TRUE
cg12758687	0.00132554	0.000222768	2.58177e-08	0.0161751	0.206756	0.000914009	0.689537	20	31.25	chr11:113475605	DRD2;DRD2	Island	Promoter (<=1kb)	TRUE
cg12764034	0.00245298	0.00039079	5.45211e-09	0.00341582	0.222681	0.00284787	1.16098	18	28.125	chr1:75137161	LHX8	Island	Distal promotor	TRUE
cg12765028	0.00225828	0.000238936	3.50025e-16	2.19296e-10	0.385644	0.00110155	0.487782	9	14.0625	chr4:13525035		Island	Distal Intergenic	TRUE
cg12765829	-0.00174505	0.000298701	4.66016e-08	0.0291965	0.18879	0.00177413	1.01667	20	31.25	chr10:93376235	MYOF;MYOF	OpenSea	Intron	NA
cg12776156	-0.000871503	0.000130287	8.57421e-10	0.000537186	0.227171	0.000350334	0.401989	13	20.3125	chr11:848044	TSPAN4;TSPAN4;TSPAN4;TSPAN4;TSPAN4;TSPAN4;TSPAN4	Shore	Intron	TRUE
cg12776916	-0.00162735	0.0002785	5.0736e-08	0.0317868	0.176738	0.00167257	1.02779	15	23.4375	chr7:141039734		OpenSea	Distal Intergenic	NA
cg12779301	-0.0013995	0.000235604	3.4746e-08	0.0217688	0.174131	0.00125949	0.899957	16	25	chr17:81057594	BAIAP2;BAIAP2;BAIAP2;BAIAP2	OpenSea	Intron	TRUE
cg12841266	0.00261493	0.000195031	5.31604e-26	3.33057e-20	0.581861	0.000666247	0.254786	4	6.25	chr3:9552409	LHFPL4	Island	Distal promotor	NA
cg12842322	-0.0018046	0.000304857	2.88038e-08	0.018046	0.218022	0.00158369	0.877586	17	26.5625	chr11:34284319	ABTB2	OpenSea	Intron	NA
cg12848065	0.00226827	0.000352377	2.42178e-09	0.00151728	0.235497	0.00226464	0.998398	18	28.125	chr2:206642804	LOC200726	Shore	Promoter (<=1kb)	TRUE
cg12848614	-0.00137227	0.000179446	3.65877e-11	2.29227e-05	0.146359	0.00148919	1.0852	13	20.3125	chr14:69726779		Island	Promoter (<=1kb)	TRUE
cg12877372	-0.00154869	0.0002628	6.01957e-08	0.0377134	0.131415	0.00214937	1.38786	14	21.875	chr15:80309958	LINC00927	OpenSea	Intron	NA
cg12878812	0.00161176	0.000187649	3.0025e-14	1.88111e-08	0.358063	0.000631463	0.391785	9	14.0625	chr12:118981891	SRRM4	Island	Promoter (<=1kb)	TRUE
cg12899747	-0.00358304	0.000324377	1.05912e-18	6.63551e-13	0.358096	0.00312024	0.870838	4	6.25	chr3:25350036		OpenSea	Intron	TRUE
cg12919873	-0.00294569	0.000369815	3.63779e-12	2.27913e-06	0.225133	0.00404927	1.37464	8	12.5	chr21:37557513		OpenSea	Distal Intergenic	NA
cg12920180	0.00119466	0.000196	1.25475e-08	0.00786121	0.220297	0.0006849	0.573299	21	32.8125	chr14:30875238	COCH;COCH	Island	Promoter (<=1kb)	TRUE
cg12939283	-0.00247434	0.000240684	3.34779e-18	2.09744e-12	0.429485	0.00110269	0.44565	10	15.625	chr6:33076235	HLA-DPB1	OpenSea	Promoter (<=1kb)	TRUE
cg12948619	-0.00205099	0.000336059	1.27767e-08	0.00800476	0.211662	0.00212429	1.03574	15	23.4375	chr12:111046011	CUX2	OpenSea	Intron	NA
cg12948621	0.00219955	0.000343407	7.57075e-09	0.00474318	0.129729	0.0044005	2.00064	9	14.0625	chr19:37334544	HKR1	Island	Promoter (<=1kb)	TRUE
cg12951726	-0.00150045	0.000251266	2.7751e-08	0.0173864	0.184414	0.00135	0.89973	16	25	chr12:113335495	SLC24A6	Shore	Promoter (<=1kb)	TRUE
cg12964935	-0.00124243	0.000186407	8.63833e-10	0.000541204	0.236001	0.000677551	0.545341	12	18.75	chr14:57889324		OpenSea	Distal Intergenic	NA
cg12969644	0.00167268	0.000229867	4.9327e-11	3.0904e-05	0.249865	0.00113887	0.680864	12	18.75	chr9:83063327	RASEF	Island	Promoter (<=1kb)	TRUE
cg12998961	-0.001546	0.00025515	1.53857e-08	0.00963933	0.212578	0.00120039	0.776451	15	23.4375	chr2:64406070		OpenSea	Distal Intergenic	NA
cg13002086	-0.00199846	0.00024284	4.92319e-13	3.08445e-07	0.283398	0.00136926	0.685159	8	12.5	chr4:153483900	KIAA0922;KIAA0922	OpenSea	Intron	NA
cg13016408	0.00123979	0.000206082	2.29105e-08	0.0143537	0.185654	0.000914151	0.737342	15	23.4375	chr2:132668725	LYPD1;LYPD1	Shore	Distal promotor	TRUE
cg13018715	-0.00189323	0.000220449	1.38728e-13	8.69149e-08	0.277326	0.00126642	0.668917	6	9.375	chr5:108769481	FER;FER;FER	OpenSea	Intron	NA
cg13021857	-0.00299914	0.00037083	2.28275e-12	1.43018e-06	0.219207	0.004344	1.44842	13	20.3125	chr8:130727845		OpenSea	Distal Intergenic	TRUE
cg13022388	0.00144269	0.0001879	1.31641e-11	8.24746e-06	0.2236	0.000979886	0.679206	11	17.1875	chr15:48178564	MYEF2;MYEF2;MYEF2	Shore	Promoter (<=1kb)	NA
cg13032272	-0.00496497	0.000443613	8.11635e-19	5.085e-13	0.344318	0.00636477	1.28193	9	14.0625	chr17:65100338	LOC100507002	Shore	Distal Intergenic	NA
cg13033938	-0.000884454	0.000151149	4.04896e-08	0.0253673	0.215401	0.000386337	0.436809	18	28.125	chr3:49787042	IP6K1;IP6K1	Shore	Promoter (<=1kb)	TRUE
cg13039251	-0.00261444	0.000388759	1.49739e-09	0.000938133	0.157379	0.00496201	1.89792	17	26.5625	chr5:32018495	PDZD2	OpenSea	Intron	TRUE
cg13058697	-0.00166234	0.000279198	2.44537e-08	0.0153206	0.220059	0.00132794	0.798838	12	18.75	chr2:216081276	TMEM169;TMEM169;TMEM169;TMEM169;PECR	Shore	Promoter (<=1kb)	NA
cg13066983	0.00133435	0.000229555	5.35036e-08	0.0335208	0.186895	0.00105027	0.787104	20	31.25	chr3:68008163	FAM19A1	Shore	Distal promotor	TRUE
cg13080716	0.00116378	0.000194029	1.97009e-08	0.0123429	0.219976	0.000651164	0.559524	18	28.125	chr7:23474859		Shore	Distal Intergenic	TRUE
cg13106156	-0.00182872	0.000310957	3.68198e-08	0.0230681	0.199739	0.00181668	0.993416	14	21.875	chr6:33173157	COL11A2;COL11A2;COL11A2	OpenSea	Intron	TRUE
cg13108341	-0.00665574	0.000682581	3.35658e-16	2.10294e-10	0.331114	0.0121334	1.82299	13	20.3125	chr17:11705394	DNAH9	OpenSea	Intron	NA
cg13135455	-0.00251255	0.000310894	7.11849e-13	4.45984e-07	0.300185	0.00199544	0.794188	11	17.1875	chr2:240920901		Shore	Distal Intergenic	TRUE
cg13139972	0.00172268	0.000281515	1.34654e-08	0.00843624	0.195524	0.00165553	0.961021	19	29.6875	chr4:107036273	DKK2;DKK2	Island	Promoter (<=1kb)	TRUE
cg13141515	0.00132934	0.000228277	5.12582e-08	0.032114	0.186962	0.00104194	0.783805	11	17.1875	chr3:79018621	ROBO1;ROBO1;ROBO1;ROBO1;ROBO1	Shore	Promoter (<=1kb)	NA
cg13149736	-0.00261966	0.000388606	1.97963e-09	0.00124027	0.122976	0.00663585	2.5331	16	25	chr2:149038025	LYPD6B	Shore	Promoter (<=1kb)	TRUE
cg13172732	-0.00173001	0.000293537	4.13326e-08	0.0258954	0.175795	0.00190259	1.09975	16	25	chr17:864327	NXN;NXN	OpenSea	Promoter (<=1kb)	NA
cg13176012	0.0016868	0.000274606	1.03488e-08	0.00648369	0.216546	0.00139574	0.827451	14	21.875	chr2:156320459		Island	Distal Intergenic	TRUE
cg13206721	0.0016795	0.000166754	9.11865e-18	5.71296e-12	0.426902	0.000513422	0.3057	8	12.5	chr10:25174421	GPR158;GPR158-AS1	Shore	Promoter (<=1kb)	NA
cg13207212	-0.0028853	0.000409833	1.08192e-09	0.000677841	0.0554488	0.0192278	6.66406	9	14.0625	chr4:40890547	APBB2;APBB2;APBB2	OpenSea	Intron	NA
cg13208063	-0.00226525	0.000277085	8.8137e-13	5.5219e-07	0.259478	0.00198557	0.876533	12	18.75	chr19:16719752	NWD1;NWD1	OpenSea	Promoter (<=1kb)	NA
cg13210467	0.00208723	0.000249824	2.27231e-13	1.42363e-07	0.295077	0.00141112	0.67607	11	17.1875	chr7:100177820	STAG3;GPC2	Island	Promoter (<=1kb)	TRUE
cg13210663	-0.00153292	0.000249424	1.6196e-08	0.010147	0.161771	0.00165088	1.07695	14	21.875	chr22:47394895		OpenSea	Distal Intergenic	NA
cg13218710	0.00156521	0.000218982	9.7802e-11	6.12743e-05	0.240128	0.00105113	0.67156	15	23.4375	chr5:132823195	SHROOM1	Island	Intron	TRUE
cg13222227	-0.00162499	0.000257328	4.61283e-09	0.00289	0.222624	0.00125018	0.76935	11	17.1875	chr1:155091318		OpenSea	Distal Intergenic	NA
cg13246235	0.00445154	0.0006673	7.24468e-10	0.00045389	0.256423	0.0077912	1.75022	15	23.4375	chr6:12749746	PHACTR1	Island	Exon	TRUE
cg13272546	0.00138047	0.000214976	3.32309e-09	0.00208196	0.206402	0.000993474	0.719663	15	23.4375	chr17:28986221	SEZ6;SEZ6	Island	Intron	TRUE
cg13283952	0.00400297	0.000667084	2.98055e-08	0.0186736	0.163139	0.0111449	2.78416	12	18.75	chr2:120654429		Island	Distal Intergenic	TRUE
cg13292263	-0.00203442	0.000270064	8.40213e-12	5.26405e-06	0.308819	0.00125599	0.617368	15	23.4375	chr15:66946203		OpenSea	Distal Intergenic	NA
cg13319711	0.00139662	0.000204926	3.82508e-10	0.000239647	0.251211	0.000788303	0.564435	17	26.5625	chr7:38975944		Island	Distal promotor	TRUE
cg13322545	-0.00164248	0.000205374	7.06225e-13	4.4246e-07	0.335388	0.000724829	0.441302	12	18.75	chr12:47767513		OpenSea	Intron	NA
cg13327545	0.00321683	0.000409834	1.84936e-12	1.15865e-06	0.306433	0.00317559	0.987179	9	14.0625	chr10:22334619		Island	Distal Intergenic	TRUE
cg13327565	-0.00204689	0.000323984	4.17545e-09	0.00261598	0.239173	0.00180708	0.882842	16	25	chr17:49021519	IGF2BP1;IGF2BP1	OpenSea	Intron	NA
cg13337047	0.00166471	0.000258216	5.99251e-09	0.00375439	0.134057	0.00242711	1.45798	14	21.875	chr19:57172475		Island	Distal Intergenic	TRUE
cg13347071	0.000962442	0.00016119	2.58309e-08	0.0161835	0.194028	0.000521697	0.542056	15	23.4375	chr2:209772024	UNC80;UNC80;UNC80;UNC80	Island	Promoter (<=1kb)	TRUE
cg13365524	0.00104884	0.000166646	4.79758e-09	0.00300575	0.230763	0.0004972	0.474046	16	25	chr6:100454217	SIM1	Shore	Intron	TRUE
cg13369611	0.00310372	0.00046954	1.16579e-09	0.000730382	0.230152	0.00436887	1.40762	15	23.4375	chr9:77019628	FOXB2	Island	Promoter (<=1kb)	NA
cg13370427	-0.00124274	0.00021736	7.63923e-08	0.0478608	0.195917	0.000859415	0.691549	17	26.5625	chr22:40347976	ADSL;ADSL	Shore	Distal promotor	TRUE
cg13371954	0.0008205	0.000141642	5.56574e-08	0.0348701	0.194035	0.000379149	0.462095	15	23.4375	chr8:70071742	PRDM14	Island	Promoter (<=1kb)	NA
cg13375654	0.00182058	0.000302128	4.07039e-08	0.0255016	0.112845	0.00353306	1.94063	19	29.6875	chr16:30012362	DOC2A;DOC2A;DOC2A;DOC2A;DOC2A;DOC2A	Shore	Promoter (<=1kb)	NA
cg13377560	-0.00149707	0.000256735	4.88924e-08	0.0306318	0.18874	0.00130615	0.872472	18	28.125	chr22:43464940	MPPED1	OpenSea	Intron	NA
cg13378934	0.00118708	0.000192394	8.8793e-09	0.00556301	0.221401	0.000671912	0.566019	19	29.6875	chr19:47407323	MEIS3;MEIS3	Shore	Intron	TRUE
cg13385220	-0.00203841	0.000330367	1.33119e-08	0.0083401	0.175108	0.00265392	1.30196	20	31.25	chr1:202281325	LGR6;LGR6;LGR6	OpenSea	Intron	TRUE
cg13388731	-0.00214663	0.000342077	5.15901e-09	0.00323219	0.234244	0.00204245	0.951468	20	31.25	chr2:219278503	DNAJB2;DNAJB2	Shore	Promoter (<=1kb)	TRUE
cg13392258	0.00231763	0.000294452	1.62658e-11	1.01908e-05	0.136333	0.00461369	1.99069	12	18.75	chr17:79832391		Island	Downstream	TRUE
cg13398472	0.00126458	0.000190842	1.03497e-09	0.000648423	0.259518	0.000618665	0.489225	23	35.9375	chr10:96129893	ZNF518A;ZNF518A;ZNF518A;ZNF518A;ZNF518A;ZNF518A;ZNF518A	Island	Promoter (<=1kb)	NA
cg13423383	0.00189038	0.000308928	1.15712e-08	0.00724951	0.215439	0.00176448	0.933399	14	21.875	chr9:136995164	CLIC3	Island	Distal promotor	TRUE
cg13426198	-0.00184948	0.000296569	7.84532e-09	0.0049152	0.200189	0.00185294	1.00187	15	23.4375	chr16:4980222	SEC14L5	OpenSea	Intron	NA
cg13434842	0.00250982	0.000430771	4.7949e-08	0.0300407	0.194419	0.00353891	1.41003	18	28.125	chr8:11710387	GATA4	Shore	Distal promotor	TRUE
cg13478340	0.00119065	0.000185542	3.01004e-09	0.00188583	0.21951	0.000683438	0.574002	18	28.125	chr19:32023614		OpenSea	Distal Intergenic	NA
cg13482831	-0.00194387	0.000329056	3.30753e-08	0.0207221	0.198659	0.0020666	1.06314	12	18.75	chr10:13234796	UCMA;UCMA;UCMA	OpenSea	Promoter (<=1kb)	NA
cg13488201	0.00197371	0.000293936	6.2062e-10	0.000388827	0.248634	0.00159615	0.808704	12	18.75	chr10:126388754	ADAM12;ADAM12	Island	Promoter (<=1kb)	TRUE
cg13490403	0.0021851	0.000369911	7.88052e-08	0.0493725	0.0945682	0.00619822	2.83659	15	23.4375	chr9:122220134	LHX6;LHX6	Island	Distal promotor	TRUE
cg13504318	0.00193655	0.000285911	1.79635e-09	0.00112544	0.121816	0.00366568	1.89289	15	23.4375	chr19:17821291	INSL3	Island	Promoter (<=1kb)	TRUE
cg13523587	-0.00150319	0.00015684	2.65022e-16	1.6604e-10	0.372037	0.000517119	0.344014	8	12.5	chr3:52454888	NISCH;NISCH;NISCH;TNNC1	Shore	Promoter (<=1kb)	NA
cg13528349	-0.00260294	0.000263087	3.32776e-16	2.08489e-10	0.301847	0.00212475	0.816288	7	10.9375	chr21:34526784	RCAN1;RCAN1;RCAN1;RCAN1;RCAN1;RCAN1;RCAN1	OpenSea	Promoter (<=1kb)	NA
cg13548361	0.000974293	0.000163641	2.43283e-08	0.015242	0.217425	0.000463244	0.475467	21	32.8125	chr10:102419192	PSD;FBXL15	Island	Promoter (<=1kb)	TRUE
cg13552692	-0.0035898	0.000241465	3.0441e-27	1.90717e-21	0.536473	0.00150967	0.420545	2	3.125	chr18:68722210	CCDC102B	OpenSea	Intron	NA
cg13561879	0.00199406	0.000317475	5.86565e-09	0.00367491	0.212139	0.00200226	1.00411	14	21.875	chr8:35235169	UNC5D	Island	Promoter (<=1kb)	TRUE
cg13570972	0.00314338	0.000371214	5.70542e-14	3.57452e-08	0.353526	0.00244984	0.779365	12	18.75	chr11:31818084	PAX6	Island	Promoter (<=1kb)	TRUE
cg13575298	0.00176995	0.000307446	7.80442e-08	0.0488958	0.167941	0.00210444	1.18898	21	32.8125	chr3:170908936	EIF5A2	Island	Promoter (<=1kb)	TRUE
cg13576330	0.00121074	0.000192675	8.04504e-09	0.00504033	0.174874	0.000937797	0.774568	14	21.875	chr5:93607561		Shelf	Distal Intergenic	TRUE
cg13579295	0.00219573	0.000317012	6.40645e-10	0.000401373	0.158712	0.00346506	1.57809	10	15.625	chr9:137175293	ANAPC2	Shore	Exon	TRUE
cg13586457	-0.00151139	0.000262011	6.69609e-08	0.0419519	0.182622	0.00138624	0.917196	14	21.875	chr15:41894632	SPTBN5	OpenSea	Promoter (<=1kb)	TRUE
cg13609948	-0.0036831	0.000372046	1.67834e-16	1.05151e-10	0.331048	0.00371659	1.00909	7	10.9375	chr22:29031721	ZNRF3-AS1;ZNRF3;ZNRF3	Shore	Promoter (<=1kb)	NA
cg13619074	-0.00225032	0.000374629	2.63348e-08	0.0164991	0.172956	0.00328318	1.45899	16	25	chr9:857563	DMRT1	OpenSea	Intron	TRUE
cg13624602	0.0012681	0.000187564	9.01065e-10	0.00056453	0.191374	0.000921267	0.726495	15	23.4375	chr19:38869277	RINL;RINL	Island	Exon	NA
cg13640414	-0.00166632	0.000231079	7.51392e-11	4.70758e-05	0.239564	0.00119501	0.717156	12	18.75	chr19:15420059	AKAP8L	Shore	Distal promotor	TRUE
cg13649056	0.00256933	0.000222243	2.61432e-21	1.63791e-15	0.490442	0.000929954	0.361944	7	10.9375	chr9:133609504		Island	Distal Intergenic	TRUE
cg13654588	0.00185668	0.000316581	3.73019e-08	0.0233701	0.209988	0.00175844	0.947089	15	23.4375	chr10:118594569	PRLHR	Island	Distal promotor	TRUE
cg13657200	-0.00153542	0.00024326	4.64005e-09	0.00290706	0.223434	0.00111096	0.723556	18	28.125	chr9:114503749	DFNB31;DFNB31	Shore	Promoter (<=1kb)	TRUE
cg13658568	-0.00139767	0.000205941	9.09186e-10	0.000569618	0.18023	0.00120472	0.861953	13	20.3125	chr1:117674619		OpenSea	Distal Intergenic	NA
cg13673164	0.00128325	0.000220453	5.93681e-08	0.037195	0.168705	0.00110017	0.857335	17	26.5625	chr1:109466887	SYPL2	Island	Promoter (<=1kb)	TRUE
cg13680038	-0.00213308	0.000355909	3.13975e-08	0.019671	0.163876	0.00314763	1.47563	12	18.75	chr2:15790759		OpenSea	Distal Intergenic	NA
cg13687570	0.00200361	0.000273158	1.93849e-10	0.000121449	0.112959	0.00427428	2.13329	9	14.0625	chr19:37334418	HKR1	Island	Promoter (<=1kb)	TRUE
cg13697378	0.00181355	0.000292845	1.47441e-08	0.00923738	0.151582	0.00249596	1.37628	11	17.1875	chr1:68047162	DIRAS3	Island	Exon	TRUE
cg13702421	0.000900882	0.000148145	1.39536e-08	0.00874212	0.212817	0.000407024	0.451806	16	25	chr2:172091031		Shelf	Distal Intergenic	TRUE
cg13705457	-0.00278301	0.000324361	2.22282e-13	1.39263e-07	0.24186	0.00329177	1.18281	9	14.0625	chr11:34570707		OpenSea	Distal Intergenic	NA
cg13716143	0.00170059	0.000294844	6.55031e-08	0.0410386	0.185549	0.00172116	1.0121	17	26.5625	chr19:47789015		OpenSea	Distal Intergenic	NA
cg13723336	0.00176008	0.000266432	1.45221e-09	0.000909833	0.209405	0.00158579	0.900976	13	20.3125	chr8:37781866		OpenSea	Downstream	NA
cg13728834	0.00246187	0.000249949	2.61804e-16	1.64024e-10	0.319871	0.00174728	0.709735	8	12.5	chr9:35846327	TMEM8B;TMEM8B;TMEM8B	Island	Exon	TRUE
cg13742305	-0.00105248	0.000174022	2.2772e-08	0.014267	0.169929	0.000733654	0.69707	19	29.6875	chr16:2194614	CASKIN1	Shore	Distal promotor	NA
cg13745201	0.00121841	0.000199377	1.57842e-08	0.00988902	0.183189	0.000897482	0.736599	15	23.4375	chr3:14602730		Island	Distal Intergenic	TRUE
cg13746738	-0.00171397	0.000278854	1.13976e-08	0.00714075	0.20181	0.00157537	0.919137	13	20.3125	chr11:6354133		OpenSea	Distal Intergenic	NA
cg13758899	0.00137723	0.000216969	4.34102e-09	0.00271971	0.213655	0.000946517	0.68726	12	18.75	chr17:5078108	ZFP3	Island	Promoter (<=1kb)	TRUE
cg13767515	-0.00258323	0.000402176	2.99188e-09	0.00187445	0.2169	0.00326662	1.26455	17	26.5625	chr3:172916089	SPATA16	OpenSea	Intron	NA
cg13782301	0.00389038	0.000453367	1.98122e-13	1.24126e-07	0.243968	0.00635928	1.63461	9	14.0625	chr6:32149098	PRRT1	Island	Distal promotor	TRUE
cg13806741	0.00197763	0.000202565	4.22918e-17	2.64964e-11	0.424134	0.000719988	0.364066	12	18.75	chr11:82732394	FAM181B;FAM181B	Island	Distal promotor	TRUE
cg13817265	-0.00145406	0.000243172	2.41874e-08	0.0151538	0.197756	0.00116293	0.799784	20	31.25	chr12:23951423	SOX5	OpenSea	Promoter (<=1kb)	TRUE
cg13823169	-0.00176996	0.000209286	2.18759e-13	1.37055e-07	0.272256	0.00113539	0.641477	10	15.625	chr9:136882441		Shelf	Promoter (<=1kb)	TRUE
cg13831575	-0.00468935	0.000437719	1.88063e-16	1.17824e-10	0.134854	0.0191279	4.079	6	9.375	chr15:48542219	FBN1	OpenSea	Intron	NA
cg13835114	-0.000927878	0.000157794	3.61678e-08	0.0226596	0.201883	0.000461492	0.497363	22	34.375	chr9:130452143	ASS1;ASS1	OpenSea	Intron	TRUE
cg13842240	0.00119275	0.000201991	4.17531e-08	0.0261589	0.169448	0.000945463	0.792674	17	26.5625	chr4:13537589		Shore	Distal Intergenic	TRUE
cg13848598	0.00194272	0.000229143	6.51992e-14	4.08482e-08	0.339278	0.000996547	0.512966	17	26.5625	chr10:114044819	ADRB1	Island	Promoter (<=1kb)	TRUE
cg13851904	0.00188709	0.000329727	7.32788e-08	0.0459102	0.199245	0.00194049	1.0283	13	20.3125	chr1:47433558	MGC12982	Island	Distal promotor	TRUE
cg13854896	-0.00122725	0.000203723	2.03015e-08	0.0127192	0.196138	0.000836946	0.681971	13	20.3125	chr1:26966839		OpenSea	Intron	NA
cg13855493	-0.00152673	0.000258931	3.26812e-08	0.0204752	0.207499	0.00120704	0.790607	21	32.8125	chr12:128645388	TMEM132C	OpenSea	Intron	NA
cg13895343	0.00152999	0.000239222	6.22806e-09	0.00390197	0.15373	0.00174719	1.14196	22	34.375	chr17:28381754	SARM1	Island	Distal promotor	TRUE
cg13895765	0.00238361	0.000400734	3.22199e-08	0.0201862	0.179494	0.00352142	1.47734	13	20.3125	chr2:66576213		Island	Distal Intergenic	TRUE
cg13896192	0.00215784	0.000360389	2.16768e-08	0.0135808	0.208566	0.00239565	1.11021	13	20.3125	chr1:39683760	HPCAL4	Island	Intron	TRUE
cg13897416	0.0016612	0.000234962	1.40082e-10	8.77635e-05	0.238581	0.00119411	0.718826	17	26.5625	chr22:37697072	TRIOBP;TRIOBP	OpenSea	Promoter (<=1kb)	TRUE
cg13899108	0.00158313	0.000201201	2.88609e-11	1.80817e-05	0.0819766	0.00380551	2.40379	9	14.0625	chr19:18233512	PDE4C	Shore	Promoter (<=1kb)	TRUE
cg13909214	0.00143121	0.00024144	2.89437e-08	0.0181336	0.204256	0.00108197	0.755987	17	26.5625	chr8:94641671	ESRP1;ESRP1;ESRP1;ESRP1;ESRP1	Island	Promoter (<=1kb)	TRUE
cg13930219	-0.001609	0.000194624	2.51307e-13	1.57447e-07	0.313032	0.000770324	0.47876	15	23.4375	chr1:147699832		OpenSea	Distal Intergenic	NA
cg13941993	0.00115872	0.000179617	2.1908e-09	0.00137257	0.241686	0.000571178	0.492937	19	29.6875	chr10:26217924	GAD2;GAD2	Island	Distal promotor	NA
cg13949829	0.00325553	0.000527556	1.73366e-08	0.0108616	0.143156	0.00860102	2.64198	10	15.625	chr16:2091351	MIR1225;PKD1;PKD1	Island	Distal promotor	NA
cg13954457	0.00335814	0.000455082	1.95282e-11	1.22347e-05	0.303535	0.00350835	1.04473	15	23.4375	chr5:168529814	FBLL1	Island	Promoter (<=1kb)	TRUE
cg13959344	-0.00146481	0.000219879	7.84142e-10	0.000491276	0.249522	0.000874994	0.597344	16	25	chr6:32933865		OpenSea	Downstream	TRUE
cg13972139	-0.00221302	0.000296412	1.56896e-11	9.82978e-06	0.275347	0.00174757	0.789676	14	21.875	chr6:143163523	AIG1;AIG1;AIG1;AIG1	OpenSea	Intron	NA
cg13974632	0.00298089	0.000434505	4.11719e-10	0.000257948	0.224918	0.00415174	1.39278	12	18.75	chr11:27719266	BDNF;BDNF;BDNF;BDNF;BDNF	Island	Promoter (<=1kb)	TRUE
cg13982090	-0.00138329	0.000206216	8.07143e-10	0.000505686	0.224014	0.000898707	0.649689	16	25	chr10:11685466		OpenSea	Distal Intergenic	NA
cg13982098	0.00131953	0.00019307	3.15784e-10	0.000197843	0.269873	0.000638697	0.484032	19	29.6875	chr5:88660041	LOC645323	Island	Intron	TRUE
cg13995073	0.00211365	0.000308369	6.81434e-10	0.000426928	0.18322	0.00270031	1.27756	11	17.1875	chr19:53978340	CACNG8	Island	Intron	NA
cg14009075	0.000913188	0.000153104	2.55324e-08	0.0159964	0.199043	0.000454984	0.498237	14	21.875	chr22:43411395	MPPED1	Island	Promoter (<=1kb)	TRUE
cg14016177	0.00202859	0.000329591	1.08814e-08	0.00681738	0.202722	0.00219438	1.08173	16	25	chr9:129203331		Island	Intron	TRUE
cg14020846	0.00166958	0.000219683	1.13416e-11	7.10569e-06	0.25373	0.00111161	0.665803	13	20.3125	chr14:103207935		Island	Distal Intergenic	TRUE
cg14028115	-0.00179662	0.000237613	1.92038e-11	1.20314e-05	0.226878	0.00149136	0.830091	12	18.75	chr2:168802560	NOSTRIN;NOSTRIN;NOSTRIN;NOSTRIN	OpenSea	Promoter (<=1kb)	NA
cg14036830	0.00238052	0.000393233	1.50827e-08	0.00944954	0.222749	0.00268105	1.12625	16	25	chr19:41999055	GRIK5	Island	Exon	TRUE
cg14039301	-0.00115464	0.000184021	6.33779e-09	0.00397071	0.205749	0.000697799	0.604342	20	31.25	chr11:296540		Shelf	Distal promotor	TRUE
cg14042143	-0.0028897	0.00042178	2.92676e-10	0.000183366	0.265321	0.00313507	1.08491	18	28.125	chr7:2607148	IQCE;IQCE	Shore	Exon	TRUE
cg14056644	0.00128937	0.000203463	4.07e-09	0.00254991	0.225792	0.000772896	0.599436	15	23.4375	chr4:110637949	PITX2;PITX2	Shore	5' UTR	TRUE
cg14058535	-0.00128483	0.000184623	1.11226e-09	0.000696849	0.0914428	0.00222388	1.73087	13	20.3125	chr8:73116402		OpenSea	Distal Intergenic	NA
cg14062002	0.00155115	0.000260326	2.73201e-08	0.0171164	0.193496	0.00135974	0.876602	17	26.5625	chr6:138796331		Island	Promoter (<=1kb)	TRUE
cg14066757	-0.00125384	0.000177071	1.87057e-10	0.000117194	0.210931	0.000797399	0.635964	12	18.75	chr19:43781416	KCNN4	OpenSea	Promoter (<=1kb)	TRUE
cg14080371	0.00149901	0.000258887	5.72345e-08	0.0358582	0.191238	0.00128846	0.85954	17	26.5625	chr3:62875345	CADPS;CADPS;CADPS;CADPS;CADPS;CADPS	Island	Promoter (<=1kb)	NA
cg14121816	-0.00260018	0.000421656	2.75278e-08	0.0172466	0.0918849	0.00905983	3.4843	16	25	chr20:61830270	CDH4;CDH4;CDH4	OpenSea	Intron	NA
cg14129356	-0.00204808	0.000297466	3.65966e-10	0.000229283	0.224945	0.00195959	0.956793	18	28.125	chr6:76709254		OpenSea	Distal Intergenic	NA
cg14130459	0.00266569	0.000370794	1.15873e-10	7.25963e-05	0.212056	0.00357997	1.34298	12	18.75	chr11:60951096	SLC15A3;SLC15A3	Island	Promoter (<=1kb)	TRUE
cg14132585	-0.00284569	0.00041272	2.4421e-10	0.000153001	0.261212	0.0031054	1.09126	16	25	chr5:96177498	LOC101929710	OpenSea	Distal Intergenic	NA
cg14134497	0.00196824	0.000258172	5.75027e-12	3.60263e-06	0.299181	0.00123039	0.625122	12	18.75	chr18:34494287	DTNA;DTNA;DTNA	Island	Promoter (<=1kb)	TRUE
cg14144305	0.000886786	0.000147309	1.78052e-08	0.0111552	0.219047	0.000380137	0.428668	17	26.5625	chr11:44304410	ALX4	Island	Intron	TRUE
cg14153983	-0.00321016	0.00045142	7.66855e-11	4.80446e-05	0.28146	0.00356699	1.11116	14	21.875	chr20:39826203		OpenSea	Distal Intergenic	NA
cg14166009	0.0016949	0.00026321	6.66319e-09	0.00417458	0.128974	0.00263046	1.55199	15	23.4375	chr19:37334407	HKR1	Island	Promoter (<=1kb)	TRUE
cg14166494	-0.0011846	0.000182379	2.30393e-09	0.00144345	0.211671	0.000708604	0.59818	16	25	chr18:65749492	CDH7;CDH7	Shore	Promoter (<=1kb)	TRUE
cg14176752	0.00166595	0.000270842	9.48944e-09	0.00594527	0.225752	0.00129058	0.774683	20	31.25	chr6:100465374		Island	Promoter (<=1kb)	TRUE
cg14186066	0.000884114	0.000151755	4.84288e-08	0.0303413	0.193127	0.000442787	0.500826	19	29.6875	chr14:60509397	SIX6;SIX6	Island	Promoter (<=1kb)	TRUE
cg14188401	-0.00225785	0.000340653	9.02153e-10	0.000565211	0.259068	0.00197683	0.875537	17	26.5625	chr3:134378842		Shelf	Distal Intergenic	TRUE
cg14193346	-0.00193401	0.000308281	7.68189e-09	0.00481281	0.186155	0.00221717	1.14641	15	23.4375	chr9:135749621	KCNT1;KCNT1	OpenSea	Intron	NA
cg14193434	-0.00251937	0.000403113	1.25601e-08	0.00786911	0.143153	0.00515114	2.04461	17	26.5625	chr13:67228752	PCDH9;PCDH9	Shore	Distal promotor	NA
cg14202210	0.00123711	0.000215799	7.01617e-08	0.0439573	0.199577	0.000832226	0.672717	23	35.9375	chr17:49969297	DLX4;DLX4	Island	Promoter (<=1kb)	NA
cg14222245	0.00253305	0.000310663	6.0319e-12	3.77907e-06	0.121822	0.00627136	2.47581	9	14.0625	chr19:58350136	A1BG	Island	Distal promotor	TRUE
cg14239592	0.00151686	0.000232081	3.45794e-09	0.00216645	0.153416	0.0017215	1.13491	14	21.875	chr19:58203884	ZNF274;ZNF274;ZNF274	Island	Intron	TRUE
cg14242007	0.00127399	0.000192633	1.28151e-09	0.000802884	0.218421	0.000787447	0.618098	14	21.875	chr12:118981315	SRRM4	Island	Promoter (<=1kb)	NA
cg14257429	-0.00138361	0.000205803	7.08819e-10	0.000444085	0.22977	0.000870105	0.628864	12	18.75	chr9:113808039		OpenSea	Distal Intergenic	TRUE
cg14258074	-0.00269161	0.000403994	1.2623e-09	0.000790851	0.201737	0.00388687	1.44407	13	20.3125	chr9:87812840		OpenSea	Distal Intergenic	NA
cg14261008	0.00138997	0.000219156	3.9158e-09	0.00245331	0.22792	0.00088737	0.63841	17	26.5625	chr3:39808578	MYRIP;MYRIP;MYRIP;MYRIP;MYRIP	Shore	Distal promotor	NA
cg14265068	0.00144087	0.000195569	2.68922e-11	1.68484e-05	0.266931	0.000773052	0.536519	11	17.1875	chr17:79789698		Island	Distal Intergenic	TRUE
cg14282721	-0.00149779	0.000183173	2.99016e-13	1.87338e-07	0.330321	0.000616658	0.411713	15	23.4375	chr20:2713447	EBF4	OpenSea	Intron	NA
cg14292870	0.00188582	0.000298914	9.6931e-09	0.00607287	0.143716	0.00287295	1.52345	15	23.4375	chr12:6778377	LAG3	OpenSea	3' UTR	TRUE
cg14294215	0.00138665	0.00022395	2.47512e-08	0.0155069	0.0919592	0.0025743	1.85649	14	21.875	chr11:76211133		Island	Promoter (<=1kb)	NA
cg14314729	-0.00138567	0.000209134	1.33076e-09	0.000833741	0.209524	0.000982171	0.708807	14	21.875	chr5:180388975		Shore	Distal Intergenic	TRUE
cg14326354	-0.00198236	0.000306985	2.60235e-09	0.00163041	0.218988	0.00190028	0.958594	14	21.875	chr22:18912940	PRODH	OpenSea	3' UTR	TRUE
cg14331923	-0.00176192	0.000197773	2.29764e-14	1.43951e-08	0.296054	0.00100082	0.568028	7	10.9375	chr11:31943147		OpenSea	Intron	NA
cg14336545	0.00128115	0.000196716	1.62305e-09	0.00101686	0.253224	0.000656296	0.512272	18	28.125	chr13:25468985	ATP8A2;ATP8A2	Island	Promoter (<=1kb)	NA
cg14341139	-0.00157777	0.000266036	2.95665e-08	0.0185239	0.199211	0.00135677	0.859932	15	23.4375	chr5:180684381		OpenSea	Distal Intergenic	NA
cg14363563	-0.00214494	0.000322616	9.38054e-10	0.000587704	0.234869	0.00203215	0.947415	14	21.875	chr2:108350224	SULT1C2P1	OpenSea	Intron	NA
cg14373257	-0.00130005	0.0002218	4.57233e-08	0.0286463	0.1805	0.00104042	0.800289	20	31.25	chr16:50681647	SNX20;SNX20;SNX20	OpenSea	Promoter (<=1kb)	NA
cg14374463	-0.00157488	0.00022584	2.32153e-10	0.000145447	0.232932	0.00110742	0.703179	12	18.75	chr15:81298592	IL16;IL16;IL16	OpenSea	Promoter (<=1kb)	NA
cg14374829	0.00136724	0.000217999	5.36168e-09	0.00335917	0.228903	0.000853814	0.624479	18	28.125	chr21:31872429	HUNK	Shore	Promoter (<=1kb)	TRUE
cg14381047	-0.00140866	0.000227799	1.14437e-08	0.00716965	0.182543	0.00120483	0.855306	11	17.1875	chr7:131326768	MKLN1;MKLN1-AS;MKLN1	Shore	Distal promotor	NA
cg14385245	0.000936057	0.000149778	5.87322e-09	0.00367965	0.23717	0.00038211	0.408212	20	31.25	chr15:83285013	BNC1	Island	Promoter (<=1kb)	TRUE
cg14405924	0.00135737	0.000223113	1.32249e-08	0.00828558	0.228246	0.000844666	0.622283	13	20.3125	chr10:129959848	EBF3	Island	Intron	TRUE
cg14407241	-0.00261147	0.00038819	1.0842e-09	0.000679266	0.187796	0.00399913	1.53137	14	21.875	chr5:172637708		Shelf	Distal Intergenic	NA
cg14410016	0.00183844	0.000297656	8.76531e-09	0.00549159	0.218948	0.00163475	0.889207	18	28.125	chr2:176121931	HOXD9	Island	Promoter (<=1kb)	TRUE
cg14417687	0.00174031	0.0002711	4.73101e-09	0.00296404	0.170795	0.00199366	1.14558	18	28.125	chr6:30074483	RNF39;RNF39	Shore	Distal promotor	TRUE
cg14425564	0.0027628	0.000425582	2.09543e-09	0.00131282	0.223918	0.00358702	1.29833	14	21.875	chr9:124032493	LHX2	OpenSea	Exon	TRUE
cg14431443	0.000805615	0.000128267	9.26375e-09	0.00580387	0.161314	0.000457508	0.567898	19	29.6875	chr12:114408626	TBX5;TBX5	Island	Promoter (<=1kb)	TRUE
cg14439622	0.00200308	0.000322254	8.75625e-09	0.00548592	0.197292	0.00221339	1.10499	17	26.5625	chr18:22172331	GATA6	Island	Distal promotor	TRUE
cg14456683	0.00182421	0.000308401	3.10875e-08	0.0194768	0.201819	0.00178445	0.978204	17	26.5625	chr3:147409223	ZIC1	Island	Promoter (<=1kb)	TRUE
cg14479754	-0.00158763	0.00024422	2.1185e-09	0.00132727	0.217387	0.00123034	0.774956	14	21.875	chr21:43866572	AGPAT3	OpenSea	Distal promotor	NA
cg14488626	-0.00146189	0.000250203	6.27315e-08	0.0393022	0.151032	0.00162881	1.11418	17	26.5625	chr5:169142428	SLIT3;SLIT3	OpenSea	Intron	NA
cg14510445	0.00205298	0.000242751	2.39375e-13	1.49972e-07	0.267413	0.00156553	0.762564	11	17.1875	chr11:114774794		OpenSea	Distal Intergenic	NA
cg14515364	0.00183651	0.000300819	4.46485e-08	0.0279729	0.0620772	0.00690933	3.76221	14	21.875	chr2:636606		Island	Distal Intergenic	TRUE
cg14515812	0.00190385	0.000326695	6.92272e-08	0.0433718	0.146351	0.00286658	1.50568	19	29.6875	chr1:21652370	RAP1GAP;RAP1GAP;RAP1GAP	Shore	Promoter (<=1kb)	TRUE
cg14527578	-0.00223194	0.000346353	2.4689e-09	0.0015468	0.228623	0.0022789	1.02104	14	21.875	chr1:234066528	SLC35F3	OpenSea	Intron	NA
cg14532827	0.00396562	0.000565655	1.75864e-10	0.000110181	0.24325	0.00663342	1.67273	8	12.5	chr2:236168177	GBX2;GBX2	Island	Promoter (<=1kb)	NA
cg14537332	0.00170273	0.000286008	7.88409e-08	0.0493949	0.0669104	0.00548194	3.21951	12	18.75	chr11:70662008	SHANK2;SHANK2	Shore	Promoter (<=1kb)	TRUE
cg14556683	0.00297449	0.000289524	2.54122e-18	1.59211e-12	0.444698	0.00149797	0.503607	9	14.0625	chr19:15232171	EPHX3;EPHX3	Island	Promoter (<=1kb)	TRUE
cg14614094	0.00251099	0.000327458	5.67499e-12	3.55546e-06	0.28329	0.0021628	0.861333	14	21.875	chr9:130692516	EXOSC2	Shore	Distal promotor	TRUE
cg14620572	0.00265227	0.000342813	7.26369e-12	4.5508e-06	0.243157	0.00296872	1.11931	14	21.875	chr9:124453390	GPR144	Island	Promoter (<=1kb)	TRUE
cg14620941	-0.00175955	0.000226451	6.62955e-12	4.15351e-06	0.24057	0.00132514	0.753116	11	17.1875	chr9:136882477		Shelf	Promoter (<=1kb)	NA
cg14621053	0.00220804	0.000378974	4.46703e-08	0.0279865	0.208256	0.00251313	1.13817	17	26.5625	chr10:126388746	ADAM12;ADAM12	Island	Promoter (<=1kb)	TRUE
cg14624096	-0.00277932	0.000340513	5.34559e-13	3.34909e-07	0.294855	0.00250474	0.901207	7	10.9375	chr13:30169673		OpenSea	Distal Intergenic	NA
cg14639163	0.00233789	0.000291642	1.47453e-12	9.23812e-07	0.270178	0.00200184	0.85626	14	21.875	chr2:218873807	WNT6	Island	Exon	TRUE
cg14639843	-0.00164808	0.000276216	2.64951e-08	0.0165995	0.195079	0.00151955	0.922011	23	35.9375	chr8:9029855	ERI1	OpenSea	Exon	NA
cg14672084	0.00234908	0.000383197	2.62342e-08	0.0164361	0.114658	0.00577719	2.45934	12	18.75	chr5:141478374	PCDHGA4;PCDHGA12;PCDHGA11;PCDHGA11;PCDHGA9;PCDHGA1;PCDHGB1;PCDHGB6;PCDHGC3;PCDHGB3;PCDHGB7;PCDHGA6;PCDHGA8;PCDHGA10;PCDHGA5;PCDHGB4;PCDHGA3;PCDHGA2;PCDHGA7;PCDHGB2;PCDHGB5;PCDHGC3;PCDHGC3	Island	Distal promotor	TRUE
cg14674720	0.00190913	0.000200833	3.19948e-16	2.00452e-10	0.377638	0.000814427	0.426596	10	15.625	chr2:218963208		Island	Distal Intergenic	TRUE
cg14676592	0.00120335	0.000194773	8.26024e-09	0.00517516	0.230332	0.000656061	0.545198	20	31.25	chr16:49876951		Island	Distal Intergenic	TRUE
cg14692377	0.00199316	0.000225783	8.51761e-15	5.3364e-09	0.384695	0.000861535	0.432246	15	23.4375	chr17:30235667	SLC6A4;SLC6A4	Island	Promoter (<=1kb)	TRUE
cg14732054	-0.00199059	0.000317456	1.371e-08	0.00858953	0.123627	0.0038085	1.91325	13	20.3125	chr1:44412557	RNF220	OpenSea	Exon	NA
cg14792781	-0.00158348	0.000254833	9.15793e-09	0.00573757	0.193668	0.00141545	0.893889	12	18.75	chr2:9976115	GRHL1	OpenSea	Intron	NA
cg14812628	0.00193402	0.000193647	1.63336e-15	1.02333e-09	0.184852	0.00223639	1.15635	5	7.8125	chr19:27747085		OpenSea	Distal Intergenic	NA
cg14834260	-0.00189883	0.000203849	1.91434e-15	1.19936e-09	0.330842	0.000988772	0.520727	8	12.5	chr12:6914105	ENO2;LRRC23;LRRC23;LRRC23	Island	Promoter (<=1kb)	NA
cg14854355	0.00177791	0.000255244	2.15229e-10	0.000134844	0.241264	0.00134782	0.758092	14	21.875	chr17:28381347	SARM1	Island	Exon	TRUE
cg14887028	-0.00104364	0.000182786	7.88226e-08	0.0493835	0.207233	0.000564936	0.541315	19	29.6875	chr2:62456838		Shore	Distal Intergenic	NA
cg14909325	-0.0015937	0.000275404	5.86858e-08	0.0367675	0.190255	0.00146569	0.919678	13	20.3125	chr11:1653540	HCCA2	Shore	Intron	TRUE
cg14912644	0.00141949	0.000211409	6.73013e-10	0.000421652	0.239362	0.000868165	0.611603	14	21.875	chr2:156320089		Island	Distal Intergenic	TRUE
cg14914422	0.00128342	0.000199773	2.48191e-09	0.00155495	0.242067	0.00069927	0.544851	17	26.5625	chr1:46493184		Shore	Distal Intergenic	TRUE
cg14933832	-0.00203819	0.000309608	1.62323e-09	0.00101698	0.209136	0.00212998	1.04504	19	29.6875	chr17:74306150	DNAI2;DNAI2	OpenSea	Promoter (<=1kb)	NA
cg14934413	0.00131748	0.000189839	1.93109e-10	0.000120986	0.264436	0.000654647	0.496891	15	23.4375	chr11:20162616		Shore	Distal promotor	TRUE
cg14943847	-0.00218366	0.00027314	2.31609e-12	1.45106e-06	0.245567	0.00198625	0.909599	9	14.0625	chr21:34526529	RCAN1;RCAN1;RCAN1;RCAN1;RCAN1;RCAN1	OpenSea	Promoter (<=1kb)	NA
cg14947101	-0.0024635	0.00034924	1.19643e-10	7.49579e-05	0.259547	0.00234747	0.952904	10	15.625	chr2:206713760	DYTN	OpenSea	Intron	NA
cg14947929	0.000813177	0.00014209	7.24868e-08	0.045414	0.206112	0.000345334	0.424673	17	26.5625	chr21:41767212	RIPK4	Island	Promoter (<=1kb)	TRUE
cg14950321	-0.00195376	0.000256204	9.65478e-12	6.04885e-06	0.258362	0.00148567	0.760416	13	20.3125	chr19:4530221	PLIN5	Shore	Intron	TRUE
cg14959729	0.00137009	0.000184884	2.05901e-11	1.29e-05	0.272699	0.000678799	0.495442	15	23.4375	chr6:166167205	T	Island	Promoter (<=1kb)	TRUE
cg14970550	-0.00161313	0.000257204	2.34465e-08	0.0146896	0.0590775	0.00561934	3.4835	11	17.1875	chr17:6786702	FBXO39	OpenSea	Promoter (<=1kb)	NA
cg14993283	0.00166671	0.000281012	2.8664e-08	0.0179584	0.203755	0.00147189	0.88311	18	28.125	chr6:100458306	SIM1	Island	Intron	TRUE
cg14996491	-0.0017022	0.000259383	5.1359e-09	0.00321771	0.0992839	0.00356407	2.0938	11	17.1875	chr1:41918613	HIVEP3;HIVEP3;HIVEP3;HIVEP3;HIVEP3;HIVEP3	Shore	Promoter (<=1kb)	NA
cg14998752	-0.00145539	0.000240836	1.88046e-08	0.0117814	0.19485	0.00118673	0.815403	17	26.5625	chr1:13726164	PRDM2;PRDM2;PRDM2	OpenSea	Intron	NA
cg15001747	0.0012301	0.00020474	1.90375e-08	0.0119273	0.223978	0.000710829	0.577862	19	29.6875	chr17:36935287		Island	Distal promotor	TRUE
cg15007156	0.00154126	0.000261521	3.29238e-08	0.0206272	0.208606	0.0012219	0.79279	14	21.875	chr1:14598639	KIAA1026;KIAA1026	Island	Promoter (<=1kb)	TRUE
cg15014458	0.00185583	0.000295181	9.02186e-09	0.00565232	0.161865	0.00241797	1.30291	13	20.3125	chr19:43465658	LYPD3;LYPD3	Shore	Promoter (<=1kb)	TRUE
cg15026311	0.000822869	0.000133709	9.77053e-09	0.00612137	0.217437	0.000330418	0.401543	16	25	chr5:114363078	KCNN2;KCNN2;KCNN2	Island	Promoter (<=1kb)	NA
cg15027907	0.00320412	0.000444281	8.22742e-11	5.15459e-05	0.231002	0.00463385	1.44622	15	23.4375	chr19:47573442		Island	Distal Intergenic	TRUE
cg15056773	0.00125461	0.000219205	7.852e-08	0.0491939	0.187144	0.000926979	0.73886	13	20.3125	chr3:63278573	SYNPR	Shore	Promoter (<=1kb)	TRUE
cg15058557	-0.00134201	0.000230534	5.13118e-08	0.0321476	0.187875	0.00105555	0.786546	16	25	chr1:32704065	SYNC;SYNC	Shore	Distal promotor	TRUE
cg15063687	0.00127313	0.000211595	3.92005e-08	0.0245597	0.121646	0.00158685	1.24641	18	28.125	chr1:7299561	CAMTA1	OpenSea	Intron	TRUE
cg15073729	0.00241614	0.000365567	3.35963e-09	0.00210486	0.124318	0.00557534	2.30754	11	17.1875	chr17:78431315	DNAH17	OpenSea	Intron	NA
cg15084543	0.00373809	0.000614927	1.33524e-08	0.00836548	0.224955	0.00652748	1.74621	14	21.875	chr1:79006723	ELTD1;ELTD1	Island	Promoter (<=1kb)	TRUE
cg15089950	-0.00162682	0.000227675	7.04193e-11	4.41187e-05	0.271282	0.000963901	0.592506	16	25	chr7:90154121	STEAP1	Shore	Promoter (<=1kb)	TRUE
cg15102821	-0.00225108	0.000354713	3.72928e-09	0.00233644	0.243934	0.00212954	0.946005	18	28.125	chr1:1913362	CALML6	OpenSea	Distal promotor	TRUE
cg15112910	-0.00216154	0.00036875	3.78972e-08	0.0237431	0.209236	0.00239415	1.10762	20	31.25	chr1:207998068		OpenSea	Distal Intergenic	TRUE
cg15123519	-0.00227432	0.000391107	5.42829e-08	0.034009	0.184024	0.00310971	1.36732	10	15.625	chr2:135809700	LCT	OpenSea	Exon	TRUE
cg15149095	0.00115981	0.000202053	6.68585e-08	0.0418878	0.204162	0.000710945	0.612985	22	34.375	chr1:209938327	SYT14;SYT14;SYT14;SYT14;SYT14;SYT14	Island	Promoter (<=1kb)	TRUE
cg15149655	0.00272191	0.000453008	1.93426e-08	0.0121184	0.211993	0.00373396	1.37182	17	26.5625	chr2:98087235	VWA3B;VWA3B	Island	Promoter (<=1kb)	TRUE
cg15150970	0.00140306	0.000204502	6.61703e-10	0.000414566	0.180999	0.00120775	0.860798	14	21.875	chr2:25250660	DNMT3A;DNMT3A;DNMT3A	Shore	Distal promotor	TRUE
cg15174905	0.00156659	0.00025105	9.09956e-09	0.005701	0.181484	0.00150078	0.957991	16	25	chr19:19170446	LOC729991-MEF2B;LOC729991-MEF2B;MEF2B;LOC729991-MEF2B	Island	Promoter (<=1kb)	TRUE
cg15181108	-0.00153259	0.000252796	1.45481e-08	0.00911458	0.220651	0.00112484	0.733951	15	23.4375	chr1:21195038		OpenSea	Distal Intergenic	NA
cg15187398	0.0016788	0.000222425	3.53479e-11	2.21459e-05	0.18342	0.00170125	1.01337	15	23.4375	chr19:2093897	MOBKL2A	Shore	Distal promotor	TRUE
cg15194163	0.00102507	0.000172581	4.52801e-08	0.0283686	0.14245	0.000857657	0.836685	16	25	chr6:32150436	PRRT1	Island	Distal promotor	TRUE
cg15197065	0.0027722	0.000373456	8.90717e-11	5.58047e-05	0.149614	0.00592255	2.13641	9	14.0625	chr5:79689739	CMYA5	OpenSea	Promoter (<=1kb)	TRUE
cg15208139	-0.00267231	0.000416535	3.90173e-09	0.00244449	0.192398	0.0040643	1.52089	15	23.4375	chr11:36037175	LDLRAD3;LDLRAD3;LDLRAD3	OpenSea	Intron	NA
cg15222651	0.00102639	0.000143031	5.82266e-11	3.64798e-05	0.27633	0.000374068	0.364451	19	29.6875	chr19:9498476	ZNF560	Island	Promoter (<=1kb)	TRUE
cg15223899	0.00264645	0.00033106	5.79967e-12	3.63358e-06	0.18072	0.00430497	1.6267	11	17.1875	chr22:24495190	C22orf45;C22orf45;UPB1	Island	Promoter (<=1kb)	TRUE
cg15235999	0.00251181	0.000362197	5.69029e-10	0.000356505	0.165896	0.00430105	1.71233	16	25	chr19:52493099	ZNF578	Island	Intron	TRUE
cg15238382	0.00112233	0.000162787	2.36707e-10	0.0001483	0.275235	0.000449725	0.400708	16	25	chr14:101561177	DIO3;MIR1247	Island	Promoter (<=1kb)	TRUE
cg15246619	0.00135866	0.000211244	3.94777e-09	0.00247333	0.183892	0.00111075	0.817539	13	20.3125	chr8:22047951	FGF17	Island	Intron	TRUE
cg15254559	0.00214993	0.000336153	3.01784e-09	0.00189072	0.230764	0.00208907	0.971695	18	28.125	chr7:27252526		Island	Distal Intergenic	TRUE
cg15258711	-0.00176975	0.000221538	1.06787e-11	6.69033e-06	0.131662	0.00280072	1.58255	11	17.1875	chr3:187369298	RTP4	OpenSea	Promoter (<=1kb)	NA
cg15274823	-0.00119592	0.000192132	1.51873e-08	0.00951503	0.132976	0.00126438	1.05724	15	23.4375	chr9:69421716		OpenSea	Distal Intergenic	NA
cg15291289	-0.00139636	0.000232157	1.96989e-08	0.0123417	0.204924	0.00102571	0.734562	19	29.6875	chr1:15776973	FBLIM1;FBLIM1	OpenSea	Intron	NA
cg15294489	-0.00122639	0.00017451	2.13674e-10	0.00013387	0.220148	0.00072239	0.589036	12	18.75	chr6:165636556	PDE10A;PDE10A	OpenSea	Intron	NA
cg15298486	-0.00134894	0.000210863	2.88387e-09	0.00180678	0.237079	0.000793942	0.588567	16	25	chr10:100286933	BLOC1S2;BLOC1S2	Shore	Promoter (<=1kb)	TRUE
cg15307593	-0.00170154	0.000253401	9.60176e-10	0.000601563	0.203988	0.00153184	0.900269	15	23.4375	chr7:56093258	PHKG1;PHKG1;PHKG1;PHKG1	OpenSea	Promoter (<=1kb)	NA
cg15311897	-0.00245607	0.000416471	3.18301e-08	0.019942	0.214957	0.00298701	1.21618	20	31.25	chr6:154277127	IPCEF1;IPCEF1;IPCEF1	OpenSea	Intron	NA
cg15336312	0.00220241	0.000298284	1.24844e-10	7.82165e-05	0.133909	0.0042537	1.93138	16	25	chr1:151133002	SEMA6C;SEMA6C;SEMA6C	Island	Exon	NA
cg15341124	0.00179458	0.000198256	2.27837e-15	1.42743e-09	0.385712	0.000695425	0.387514	10	15.625	chr14:101561397	DIO3;DIO3;MIR1247	Island	Promoter (<=1kb)	TRUE
cg15358663	0.00132731	0.000231565	7.91661e-08	0.0495987	0.180243	0.0010864	0.818495	20	31.25	chr10:100656543		Island	Distal Intergenic	NA
cg15366841	-0.0021788	0.000339523	4.06958e-09	0.00254965	0.18863	0.00276859	1.2707	14	21.875	chr4:6010741		Shelf	Distal Intergenic	NA
cg15377283	0.0019787	0.000247128	8.98841e-13	5.63136e-07	0.306485	0.00120122	0.607076	12	18.75	chr8:54458809	SOX17	Island	Promoter (<=1kb)	TRUE
cg15383276	0.00124876	0.000210516	2.86315e-08	0.017938	0.20331	0.000828513	0.663472	19	29.6875	chr22:29313293	RASL10A;RASL10A	Island	Distal promotor	TRUE
cg15384060	0.00105283	0.000178158	3.23235e-08	0.0202511	0.200137	0.00060064	0.570503	17	26.5625	chr2:51032037	NRXN1;NRXN1;NRXN1;NRXN1	Shelf	Promoter (<=1kb)	NA
cg15390517	-0.00167309	0.000235981	9.13879e-11	5.72558e-05	0.270684	0.0010226	0.611207	14	21.875	chr12:539271	B4GALNT3	OpenSea	Intron	NA
cg15393490	-0.00205293	0.000247626	4.51202e-13	2.82684e-07	0.270136	0.00154391	0.752054	10	15.625	chr1:207823114		OpenSea	Downstream	TRUE
cg15415136	0.00216026	0.000339502	4.57316e-09	0.00286515	0.199074	0.00254567	1.17841	20	31.25	chr19:37551516	ZNF540;ZNF540	Shelf	Promoter (<=1kb)	TRUE
cg15416877	0.00166092	0.000252013	1.14716e-09	0.00071871	0.242259	0.00116992	0.704378	17	26.5625	chr6:108171565	NR2E1	Shore	Exon	TRUE
cg15427886	0.00542357	0.000772169	1.23086e-10	7.71152e-05	0.272247	0.0106612	1.96572	19	29.6875	chr8:54467103		Island	Distal Intergenic	TRUE
cg15439862	0.00199574	0.000347419	7.30093e-08	0.0457414	0.184753	0.00238297	1.19403	14	21.875	chr18:31042627	DSC3;DSC3	Island	Promoter (<=1kb)	TRUE
cg15452326	-0.00172803	0.000276451	6.62567e-09	0.00415107	0.21238	0.0015015	0.868904	17	26.5625	chr22:31969954		Shore	Distal Intergenic	NA
cg15452970	0.00289421	0.000425223	5.45348e-10	0.000341668	0.219789	0.00403165	1.393	11	17.1875	chr1:90725063		Island	Distal Intergenic	TRUE
cg15457899	0.0016339	0.000255206	3.18691e-09	0.00199664	0.220442	0.00128003	0.783421	17	26.5625	chr11:123654957	SCN3B;SCN3B	Island	Promoter (<=1kb)	TRUE
cg15465242	-0.00145467	0.000221043	5.15053e-09	0.00322688	0.0905015	0.00288331	1.9821	16	25	chr21:45293163	LOC642852	Shore	Exon	NA
cg15480367	0.00146276	0.000154873	4.83062e-16	3.02645e-10	0.370536	0.000492834	0.336921	8	12.5	chr14:92923140	CHGA;CHGA	Island	Promoter (<=1kb)	TRUE
cg15495372	-0.00151584	0.000237239	1.16983e-08	0.00732913	0.0863589	0.00329602	2.17438	16	25	chr19:55581946	ZNF579	Shelf	Distal promotor	TRUE
cg15519382	-0.00104219	0.000179933	5.38323e-08	0.0337267	0.20004	0.000588921	0.565083	18	28.125	chr14:55089676		OpenSea	Distal Intergenic	NA
cg15526956	-0.00315131	0.000381658	2.56443e-13	1.60665e-07	0.314755	0.00293137	0.930208	10	15.625	chr16:64416447		OpenSea	Distal Intergenic	NA
cg15541630	0.0020754	0.000301153	4.19177e-10	0.00026262	0.210688	0.0021879	1.05421	12	18.75	chr8:86069541	PSKH2	Island	Promoter (<=1kb)	TRUE
cg15547870	-0.00136944	0.000225759	1.77873e-08	0.011144	0.190586	0.00107989	0.788564	14	21.875	chr12:30975064	TSPAN11	OpenSea	Intron	NA
cg15552843	0.00336336	0.000566313	2.94907e-08	0.0184764	0.195719	0.00630284	1.87397	13	20.3125	chr22:24494841	C22orf45;C22orf45;UPB1	Island	Promoter (<=1kb)	TRUE
cg15557036	0.00119802	0.000204387	3.79533e-08	0.0237783	0.209166	0.000735761	0.614148	19	29.6875	chr17:49964527		Island	Distal Intergenic	TRUE
cg15594967	0.00100206	0.000171745	5.21127e-08	0.0326493	0.178123	0.000628183	0.626893	19	29.6875	chr6:55579281	HMGCLL1;HMGCLL1	Island	Promoter (<=1kb)	TRUE
cg15600488	0.0014266	0.000212795	7.36717e-10	0.000461564	0.234313	0.000901723	0.632079	19	29.6875	chr8:17413610	MTMR7	Island	Promoter (<=1kb)	TRUE
cg15602933	0.00165606	0.000259381	3.43963e-09	0.00215498	0.220314	0.00131597	0.794637	17	26.5625	chr7:121872889	PTPRZ1;PTPRZ1;PTPRZ1	Shore	Promoter (<=1kb)	NA
cg15606135	-0.0013417	0.000176705	7.94855e-12	4.97988e-06	0.283338	0.000617353	0.460128	16	25	chr12:54984385	TESPA1	OpenSea	Promoter (<=1kb)	NA
cg15608397	0.00143521	0.000234435	1.08894e-08	0.00682234	0.224977	0.000962099	0.670356	18	28.125	chr2:222298854	PAX3;PAX3;PAX3;PAX3;PAX3;PAX3;PAX3;PAX3;PAX3;CCDC140;PAX3;PAX3;PAX3;PAX3;PAX3;PAX3;PAX3	Island	Promoter (<=1kb)	TRUE
cg15611336	0.00167229	0.000275004	1.8311e-08	0.0114721	0.179109	0.00173782	1.03919	17	26.5625	chr15:74956155	RPP25	Island	Distal promotor	TRUE
cg15613761	0.00164526	0.000272035	1.94087e-08	0.0121598	0.188348	0.00158158	0.961295	15	23.4375	chr19:45901452	MYPOP	Island	Distal promotor	TRUE
cg15640503	-0.00143647	0.000213326	1.49409e-09	0.000936068	0.154195	0.00153466	1.06835	12	18.75	chr8:144126492		Shore	Distal Intergenic	TRUE
cg15658306	0.00258925	0.000383049	6.80123e-10	0.000426107	0.220452	0.00321434	1.24142	13	20.3125	chr6:41201234	TREML2	OpenSea	Promoter (<=1kb)	TRUE
cg15672768	0.00259534	0.000380193	4.62802e-10	0.000289952	0.228333	0.0030865	1.18924	9	14.0625	chr5:141361653	PCDHGA4;PCDHGA2;PCDHGB2;PCDHGA1;PCDHGB1;PCDHGA3;PCDHGB2	Island	Distal promotor	TRUE
cg15676719	-0.00122624	0.000191097	4.27885e-09	0.00268076	0.182011	0.000916262	0.74721	17	26.5625	chr1:167629284	RCSD1	Shore	Promoter (<=1kb)	TRUE
cg15677916	0.00151592	0.000236984	6.19229e-09	0.00387955	0.154266	0.00170817	1.12682	14	21.875	chr9:3181007		Island	Distal Intergenic	TRUE
cg15689410	0.00443055	0.000717769	1.84829e-08	0.0115798	0.137471	0.0166992	3.76909	11	17.1875	chr2:74499873	LBX2;LBX2	Island	Promoter (<=1kb)	NA
cg15693572	-0.00323025	0.000452995	3.73866e-10	0.000234232	0.128375	0.00960585	2.97371	11	17.1875	chr3:22370894		Shore	Distal promotor	TRUE
cg15704699	-0.0017807	0.000275702	3.45596e-09	0.00216521	0.185652	0.00188584	1.05905	14	21.875	chr17:28112351	NLK	OpenSea	Intron	TRUE
cg15726707	0.00221208	0.000331356	1.55866e-09	0.000976522	0.174907	0.00312977	1.41485	13	20.3125	chr18:47249187	SKOR2;SKOR2	Island	Promoter (<=1kb)	NA
cg15727185	0.0011422	0.000196335	4.76941e-08	0.029881	0.201947	0.000699022	0.611998	14	21.875	chr17:6831827	TEKT1	OpenSea	Promoter (<=1kb)	TRUE
cg15728256	0.00152524	0.000260191	4.32902e-08	0.0271219	0.18763	0.00136566	0.895373	16	25	chr1:39788512	BMP8B;BMP8B	Island	Promoter (<=1kb)	TRUE
cg15736994	-0.00252635	0.000251044	1.67523e-16	1.04956e-10	0.306446	0.00195853	0.775238	11	17.1875	chr4:155854789	ACCN5	OpenSea	Intron	TRUE
cg15743533	-0.00120861	0.000189451	3.1547e-09	0.00197646	0.245634	0.000608251	0.503264	7	10.9375	chr20:834702	FAM110A;FAM110A	Shore	Promoter (<=1kb)	TRUE
cg15744049	0.00114755	0.000187815	1.151e-08	0.00721121	0.225256	0.000614107	0.535144	15	23.4375	chr10:690281	DIP2C	Shore	Promoter (<=1kb)	NA
cg15756917	-0.00190063	0.000310614	1.31289e-08	0.00822544	0.199959	0.00195966	1.03106	15	23.4375	chr1:33613428	CSMD2;CSMD2	OpenSea	Intron	NA
cg15805726	-0.00172554	0.000293213	3.84232e-08	0.0240727	0.190005	0.001721	0.997372	17	26.5625	chr11:130478606		OpenSea	Downstream	NA
cg15825321	0.00343963	0.000581502	3.68838e-08	0.0231082	0.179115	0.00735169	2.13735	17	26.5625	chr17:38510406	ARHGAP23	Island	3' UTR	TRUE
cg15828854	-0.00183856	0.00022847	6.25501e-12	3.91885e-06	0.155365	0.00249164	1.35521	14	21.875	chr9:547144	KANK1;KANK1;KANK1	OpenSea	Promoter (<=1kb)	NA
cg15829826	-0.00087479	0.000138474	4.93664e-09	0.00309288	0.240058	0.000328464	0.375477	15	23.4375	chr11:65386389	FRMD8	Island	Promoter (<=1kb)	TRUE
cg15840151	0.00159659	0.000264484	3.11006e-08	0.019485	0.13925	0.00213639	1.3381	15	23.4375	chr10:122700165	C10orf120	OpenSea	Promoter (<=1kb)	TRUE
cg15844711	-0.00203125	0.000313681	1.91735e-09	0.00120125	0.248738	0.00168964	0.831819	20	31.25	chr11:59667934	PATL1	Shore	Distal promotor	TRUE
cg15845821	-0.00216767	0.000200017	3.83444e-18	2.40233e-12	0.333815	0.00127142	0.586539	7	10.9375	chr19:16719802	NWD1	OpenSea	Promoter (<=1kb)	TRUE
cg15855970	0.00120906	0.00019566	1.06242e-08	0.00665623	0.19335	0.000826894	0.683916	17	26.5625	chr6:98825462		Shore	Distal Intergenic	TRUE
cg15861585	0.00234205	0.000376238	9.08219e-09	0.00569012	0.189037	0.00319053	1.36228	13	20.3125	chr11:637038	DRD4	Island	Promoter (<=1kb)	TRUE
cg15885288	-0.00317388	0.000427203	2.74995e-11	1.72288e-05	0.243816	0.00423604	1.33466	9	14.0625	chr3:180267266		OpenSea	Distal Intergenic	NA
cg15895690	0.00155153	0.00023972	2.22984e-09	0.00139703	0.22571	0.00111966	0.721652	15	23.4375	chr14:60515917		Island	Distal Intergenic	TRUE
cg15904523	0.00130331	0.000153672	1.38031e-13	8.64782e-08	0.292403	0.000557332	0.427629	13	20.3125	chr19:44259826	ZNF233	Island	Promoter (<=1kb)	TRUE
cg15922801	-0.00261273	0.000354999	3.16443e-11	1.98256e-05	0.256006	0.00268982	1.02951	14	21.875	chr2:239571816		OpenSea	Distal Intergenic	NA
cg15957394	0.00146061	0.000208372	1.28664e-10	8.06095e-05	0.278527	0.000749265	0.512982	19	29.6875	chr4:7940096	AFAP1;AFAP1	Island	Promoter (<=1kb)	TRUE
cg16001722	0.00152854	0.000261942	5.08668e-08	0.0318688	0.180729	0.00143604	0.939486	21	32.8125	chr6:127515014	C6orf174	Island	Exon	TRUE
cg16004814	-0.00145928	0.000243448	6.44159e-08	0.0403575	0.0719688	0.00372315	2.55136	17	26.5625	chr10:75236625	COMTD1	Shore	Promoter (<=1kb)	NA
cg16005494	0.00126136	0.000200659	6.16391e-09	0.00386178	0.203105	0.0008464	0.671021	12	18.75	chr7:71132727	WBSCR17	Island	Promoter (<=1kb)	TRUE
cg16008966	-0.00200569	0.000175219	9.67822e-20	6.06354e-14	0.387455	0.000862305	0.429929	7	10.9375	chr1:114219172		OpenSea	Distal Intergenic	TRUE
cg16013006	0.00204398	0.000341582	2.71412e-08	0.0170043	0.180684	0.00256862	1.25668	14	21.875	chr19:55279599	HSPBP1;HSPBP1	Island	Promoter (<=1kb)	TRUE
cg16015593	-0.00179506	0.000286776	6.34761e-09	0.00397687	0.21291	0.00161511	0.899751	18	28.125	chr14:51328214		OpenSea	Distal Intergenic	TRUE
cg16024932	-0.00122128	0.000210266	4.93444e-08	0.030915	0.203458	0.000791728	0.64828	15	23.4375	chr1:160190976	CASQ1	OpenSea	Promoter (<=1kb)	NA
cg16028555	0.00140028	0.000239266	6.13658e-08	0.0384466	0.148584	0.0015234	1.08792	13	20.3125	chr11:76211128		Island	Promoter (<=1kb)	TRUE
cg16033864	-0.00161286	0.000261861	1.0175e-08	0.00637475	0.209304	0.00133241	0.826119	15	23.4375	chr21:15121756		OpenSea	Distal Intergenic	NA
cg16036528	0.00100663	0.000171604	3.79989e-08	0.0238069	0.204307	0.000535076	0.531553	18	28.125	chr8:26051956		Island	Intron	TRUE
cg16038120	0.00125482	0.000176199	7.54954e-11	4.72989e-05	0.275728	0.000560792	0.446909	12	18.75	chr14:28765990	FOXG1	Island	Distal promotor	TRUE
cg16043357	0.00196237	0.000326696	2.13816e-08	0.0133958	0.19837	0.00210996	1.07521	16	25	chr10:117138393	VAX1;VAX1	Island	Promoter (<=1kb)	TRUE
cg16054275	-0.00195526	0.000206861	5.56465e-16	3.48633e-10	0.362733	0.000910666	0.465752	10	15.625	chr1:169586784	F5	OpenSea	Promoter (<=1kb)	TRUE
cg16060790	-0.00200473	0.000343386	7.46489e-08	0.0467686	0.132439	0.00356955	1.78056	16	25	chr9:101372936	BAAT;BAAT	OpenSea	Intron	NA
cg16085531	0.00116361	0.0001889	9.02949e-09	0.0056571	0.230338	0.000613428	0.527177	16	25	chr16:54289026		Island	Distal promotor	TRUE
cg16102930	-0.00135969	0.000231671	4.88513e-08	0.030606	0.167934	0.00124198	0.913426	17	26.5625	chr17:58528655	SEPT4;SEPT4;SEPT4;SEPT4;SEPT4;SEPT4;SEPT4;SEPT4;SEPT4;SEPT4-AS1	Shelf	Promoter (<=1kb)	NA
cg16108230	0.00238824	0.0003953	2.13046e-08	0.0133476	0.182075	0.00347403	1.45464	16	25	chr6:117263652		Island	Distal promotor	TRUE
cg16117273	0.00203402	0.000304668	8.96233e-10	0.000561503	0.227052	0.00190964	0.938847	13	20.3125	chr14:29928557	PRKD1	Shore	Promoter (<=1kb)	TRUE
cg16128973	0.00167954	0.000276707	1.70606e-08	0.0106887	0.192869	0.00160058	0.952988	15	23.4375	chr15:42457638	ZNF106;ZNF106;ZNF106	OpenSea	Promoter (<=1kb)	NA
cg16152924	-0.00122951	0.000200113	1.47442e-08	0.00923743	0.172999	0.000979813	0.796911	12	18.75	chr11:12964167		OpenSea	Distal Intergenic	NA
cg16167240	0.00114545	0.000197735	7.00769e-08	0.0439042	0.163319	0.000911367	0.795639	16	25	chr11:122981576	BSX	Shore	Promoter (<=1kb)	TRUE
cg16181396	0.0014027	0.000228452	1.01678e-08	0.00637025	0.231958	0.000883319	0.629729	17	26.5625	chr3:147408419	ZIC1	Shore	Promoter (<=1kb)	TRUE
cg16184803	0.00142261	0.000240106	3.16725e-08	0.0198433	0.192924	0.00114793	0.806918	14	21.875	chr4:110621288	PITX2;PITX2;PITX2	Island	Distal promotor	TRUE
cg16190478	0.00185724	0.000320185	6.74983e-08	0.0422887	0.163328	0.00239577	1.28997	18	28.125	chr21:44369239	TRPM2	Island	Promoter (<=1kb)	TRUE
cg16193295	-0.00191372	0.000284206	5.62848e-10	0.000352632	0.249647	0.0014925	0.779892	16	25	chr18:36758723	FHOD3	Shore	Intron	TRUE
cg16209444	-0.00091122	0.00015704	7.7943e-08	0.0488324	0.145212	0.000662702	0.727269	22	34.375	chr3:58537044	ACOX2	OpenSea	Promoter (<=1kb)	TRUE
cg16219603	0.0015085	0.000192784	2.22005e-12	1.39089e-06	0.300746	0.000717368	0.47555	15	23.4375	chr8:56448027	PENK	Island	Distal promotor	TRUE
cg16234978	0.00275783	0.000465072	3.51182e-08	0.0220021	0.178401	0.00474914	1.72205	12	18.75	chr7:1664459		Island	Distal Intergenic	TRUE
cg16235748	0.00250866	0.000412644	1.69413e-08	0.010614	0.188963	0.00366237	1.45989	13	20.3125	chr6:149451571	ZC3H12D	Island	Intron	TRUE
cg16269733	0.00197109	0.000332561	3.63025e-08	0.022744	0.174679	0.00248893	1.26272	18	28.125	chr1:156647012	BCAN;BCAN	Island	Exon	TRUE
cg16278436	-0.00227188	0.000361028	7.92938e-09	0.00496787	0.172688	0.00335271	1.47574	16	25	chr1:17167887		OpenSea	Distal Intergenic	NA
cg16278838	-0.00164823	0.000240586	6.12449e-10	0.000383708	0.191952	0.00155059	0.940761	14	21.875	chr3:29282040	RBMS3-AS3;RBMS3;RBMS3;RBMS3;RBMS3;RBMS3	OpenSea	Promoter (<=1kb)	NA
cg16290275	-0.00128587	0.000221735	5.2074e-08	0.0326251	0.200466	0.000894143	0.69536	19	29.6875	chr1:207869565		Shore	Distal Intergenic	TRUE
cg16301176	-0.0013269	0.000226977	4.65053e-08	0.0291362	0.18776	0.0010327	0.778281	12	18.75	chr7:123558283	NDUFA5;NDUFA5;NDUFA5;NDUFA5;NDUFA5;NDUFA5;NDUFA5;NDUFA5;NDUFA5;NDUFA5	Shore	Promoter (<=1kb)	NA
cg16305082	-0.00142137	0.000242787	4.8193e-08	0.0301936	0.177785	0.00126683	0.891276	18	28.125	chr1:191453692		OpenSea	Distal Intergenic	NA
cg16307919	0.00143469	0.00024434	7.93574e-08	0.0497185	0.108675	0.00228895	1.59543	17	26.5625	chr19:43607960	ZNF428	OpenSea	Exon	NA
cg16336268	-0.000855513	0.000148091	7.21984e-08	0.0452333	0.167299	0.00049393	0.577349	17	26.5625	chr10:25062321	ENKUR	OpenSea	Promoter (<=1kb)	NA
cg16347279	0.00135696	0.000202827	8.02292e-10	0.000502647	0.231825	0.000827268	0.609649	16	25	chr17:74671570	RAB37;RAB37	Island	Promoter (<=1kb)	TRUE
cg16352283	0.00116522	0.000197359	3.14788e-08	0.0197219	0.208061	0.000700699	0.601344	18	28.125	chr1:27012487	FAM46B	Island	Promoter (<=1kb)	TRUE
cg16368763	0.00127991	0.000212637	1.81058e-08	0.0113436	0.21554	0.000808382	0.631594	18	28.125	chr1:231160894		Island	Distal promotor	TRUE
cg16371538	-0.00123324	0.000195762	8.21531e-09	0.00514701	0.16625	0.00103414	0.838562	16	25	chr1:37475212	ZC3H12A	Shore	Promoter (<=1kb)	TRUE
cg16374999	0.00139478	0.000239837	4.88749e-08	0.0306208	0.198966	0.00106194	0.761366	20	31.25	chr12:49295197	PRPH;PRPH	Island	Promoter (<=1kb)	TRUE
cg16376108	0.00145872	0.000216027	5.51094e-10	0.000345268	0.242347	0.000901963	0.618327	13	20.3125	chr16:54933112	IRX5	Island	Distal promotor	TRUE
cg16381169	-0.00214432	0.000248685	2.39976e-14	1.50348e-08	0.371878	0.00105302	0.491075	11	17.1875	chr21:14659221		OpenSea	Distal Intergenic	NA
cg16385335	-0.00185683	0.000254597	6.35194e-11	3.97958e-05	0.22476	0.00161242	0.868372	10	15.625	chr11:71999568	IL18BP;IL18BP;IL18BP;IL18BP;IL18BP;IL18BP	OpenSea	Promoter (<=1kb)	TRUE
cg16391955	0.00222178	0.000368191	1.82839e-08	0.0114551	0.20329	0.00262302	1.18059	16	25	chr1:50415513		Island	Downstream	TRUE
cg16419235	0.00226362	0.000258955	1.58856e-14	9.95257e-09	0.352026	0.00127881	0.564939	9	14.0625	chr8:56448054	PENK	Island	Distal promotor	TRUE
cg16435923	0.00248586	0.000255866	5.91344e-16	3.70486e-10	0.307529	0.00188661	0.758937	8	12.5	chr5:141364588	PCDHGA4;PCDHGA2;PCDHGA5;PCDHGB2;PCDHGA1;PCDHGB1;PCDHGA3;PCDHGA5	Island	Promoter (<=1kb)	TRUE
cg16449837	-0.00223928	0.000207987	2.72349e-18	1.7063e-12	0.361767	0.00119945	0.535641	10	15.625	chr12:15279393		OpenSea	Distal Intergenic	NA
cg16450309	0.00246152	0.000376736	2.80095e-09	0.00175483	0.174985	0.00387331	1.57354	20	31.25	chr3:170909033	EIF5A2	Island	Promoter (<=1kb)	TRUE
cg16454902	-0.00195803	0.000276275	9.92064e-11	6.21542e-05	0.265551	0.0014377	0.734259	9	14.0625	chr16:27402951	IL21R;IL21R	OpenSea	Promoter (<=1kb)	TRUE
cg16466154	-0.00126442	0.00020625	2.07761e-08	0.0130165	0.141554	0.00131458	1.03967	15	23.4375	chr10:80204639	ANXA11;ANXA11;ANXA11;ANXA11;ANXA11;ANXA11	Shore	Promoter (<=1kb)	NA
cg16477091	0.00120587	0.000196952	1.1131e-08	0.00697374	0.231134	0.000655845	0.543878	18	28.125	chr17:58755639	PPM1E	Island	Promoter (<=1kb)	TRUE
cg16516405	-0.0017375	0.000258392	1.80692e-09	0.00113206	0.1408	0.0024978	1.43758	16	25	chr1:225467452		OpenSea	Distal Intergenic	TRUE
cg16519487	0.00179135	0.000268603	9.83209e-10	0.000615994	0.221061	0.00153309	0.855828	14	21.875	chr13:20301924		Island	Distal Intergenic	TRUE
cg16524733	0.00368342	0.000539435	1.94731e-09	0.00122002	0.0863766	0.0194575	5.28247	11	17.1875	chr11:117199330	TAGLN;TAGLN;TAGLN;TAGLN	OpenSea	Promoter (<=1kb)	TRUE
cg16532300	-0.0010751	0.000180967	2.59693e-08	0.0162701	0.214692	0.000573242	0.533198	16	25	chr14:90903182	RPS6KA5;RPS6KA5	OpenSea	Intron	NA
cg16532938	-0.00214521	0.000320857	2.29479e-09	0.00143772	0.131688	0.00411418	1.91784	14	21.875	chr2:163728125	FIGN	OpenSea	Intron	NA
cg16540789	-0.00221993	0.000330725	2.17001e-09	0.00135954	0.128491	0.00453206	2.04153	9	14.0625	chr16:75116886	LDHD;LDHD	Shore	Promoter (<=1kb)	TRUE
cg16541931	0.00137539	0.00022754	1.63221e-08	0.010226	0.213581	0.000944405	0.686645	14	21.875	chr10:25174828	LOC100128811;GPR158	Island	Promoter (<=1kb)	TRUE
cg16544169	0.00143799	0.000238512	1.80912e-08	0.0113344	0.208579	0.00106381	0.73979	12	18.75	chr8:23707204	NKX2-6	Island	Promoter (<=1kb)	TRUE
cg16546442	0.00110672	0.000184546	2.03227e-08	0.0127324	0.212449	0.000615627	0.556261	13	20.3125	chr4:110618751	PITX2;PITX2;PITX2	Island	Intron	TRUE
cg16547027	0.0017214	0.000225101	5.55381e-12	3.47954e-06	0.292371	0.00097241	0.564895	17	26.5625	chr18:26547624	KCTD1;KCTD1;KCTD1	Island	Promoter (<=1kb)	TRUE
cg16548780	0.00234021	0.000355467	2.35019e-09	0.00147243	0.171794	0.00357977	1.52968	15	23.4375	chr16:67185007	KIAA0895L;EXOC3L	Island	Promoter (<=1kb)	TRUE
cg16577651	0.00262741	0.000415606	9.61157e-09	0.00602178	0.138966	0.00579943	2.20728	15	23.4375	chr10:93060479	CYP26C1	Island	Promoter (<=1kb)	NA
cg16579484	-0.0018591	0.000239019	3.39125e-12	2.12466e-06	0.287602	0.00116078	0.624378	8	12.5	chr10:33008653		OpenSea	Distal Intergenic	NA
cg16595241	-0.00262994	0.000334045	2.11904e-12	1.32761e-06	0.288004	0.00231838	0.881534	11	17.1875	chr3:100635541	ADGRG7;ADGRG7;ADGRG7	OpenSea	Promoter (<=1kb)	NA
cg16601359	0.00173247	0.000211109	7.79866e-13	4.88597e-07	0.257626	0.00117268	0.676882	12	18.75	chr12:2846128		OpenSea	Intron	TRUE
cg16614489	-0.00199426	0.000267008	1.25066e-11	7.83553e-06	0.294214	0.00129356	0.648643	16	25	chr14:22597815	ABHD4	Shore	Promoter (<=1kb)	NA
cg16616467	0.00412576	0.000489608	1.60641e-13	1.00644e-07	0.299035	0.00540999	1.31127	8	12.5	chr16:89576506	CPNE7;CPNE7	Island	Promoter (<=1kb)	TRUE
cg16640358	-0.00126606	0.00016955	1.79888e-11	1.12703e-05	0.26315	0.000608556	0.480668	14	21.875	chr2:238970361		Shelf	Distal Intergenic	TRUE
cg16649298	0.0028238	0.000476063	2.7278e-08	0.01709	0.212665	0.00400264	1.41746	17	26.5625	chr7:158871483	WDR60	OpenSea	Exon	TRUE
cg16655791	0.00135209	0.000174676	2.82062e-12	1.76716e-06	0.316728	0.000534729	0.395483	21	32.8125	chr6:105981735		Island	Distal Intergenic	TRUE
cg16656322	-0.00165063	0.000225363	3.61773e-11	2.26656e-05	0.259246	0.00105554	0.639479	17	26.5625	chr12:118558084		OpenSea	Distal Intergenic	NA
cg16666329	0.00100802	0.000171788	3.78252e-08	0.023698	0.203642	0.000538761	0.534474	17	26.5625	chr5:77636701	OTP	Island	Distal promotor	TRUE
cg16697438	0.00263954	0.000400796	1.1089e-09	0.000694738	0.2522	0.00280099	1.06116	16	25	chr10:70283782		Island	Promoter (<=1kb)	TRUE
cg16700282	0.00105295	0.000179008	3.65192e-08	0.0228798	0.199035	0.000604939	0.57452	18	28.125	chr17:48718936		Island	Downstream	TRUE
cg16714760	-0.00260297	0.000308483	1.6687e-13	1.04547e-07	0.293389	0.00221253	0.850003	13	20.3125	chr4:154465195	DCHS2	OpenSea	Intron	NA
cg16717122	0.00131357	0.000160486	2.75916e-13	1.72865e-07	0.334046	0.000466399	0.355063	14	21.875	chr15:51681723	SCG3;SCG3;SCG3;SCG3	Shore	Promoter (<=1kb)	TRUE
cg16717713	0.00260785	0.000379223	3.29535e-10	0.000206458	0.238475	0.00294456	1.12911	10	15.625	chr14:99603320	CCDC85C	Island	Distal promotor	TRUE
cg16731240	0.00208773	0.000314623	1.58431e-09	0.000992591	0.188573	0.00254294	1.21804	13	20.3125	chr19:51887997	ZNF577;ZNF577;ZNF577	Island	Promoter (<=1kb)	TRUE
cg16732787	0.00210215	0.000314878	2.37012e-09	0.00148491	0.132893	0.00390942	1.85972	15	23.4375	chr1:228650245	DUSP5P	Island	Exon	TRUE
cg16735881	0.00216031	0.000345602	6.54975e-09	0.00410351	0.213681	0.00232854	1.07787	17	26.5625	chr13:35471215	NBEA	Island	Promoter (<=1kb)	TRUE
cg16758929	-0.00136668	0.000192564	2.49915e-10	0.000156575	0.178362	0.00116661	0.853611	14	21.875	chr1:209618815	LAMB3;LAMB3;LAMB3	OpenSea	Intron	NA
cg16763513	-0.00181393	0.000252558	2.88056e-10	0.000180471	0.13281	0.00291299	1.6059	14	21.875	chr12:130838415	STX2;STX2	Shore	Promoter (<=1kb)	NA
cg16765088	-0.00134724	0.000221339	1.28818e-08	0.00807064	0.226782	0.00083907	0.622808	15	23.4375	chr15:99100268		Shore	Distal Intergenic	TRUE
cg16781885	-0.00168028	0.000274315	1.83558e-08	0.0115001	0.157351	0.00205	1.22004	16	25	chr4:172052316	GALNTL6	OpenSea	Intron	NA
cg16789844	-0.00332441	0.000318083	6.51332e-17	4.08068e-11	0.268972	0.00407259	1.22506	9	14.0625	chr7:32299601	PDE1C	Shore	Promoter (<=1kb)	NA
cg16816603	0.000963412	0.000164011	3.88915e-08	0.0243661	0.195777	0.000516957	0.53659	12	18.75	chr22:45007166	PHF21B;PHF21B	Island	Distal promotor	TRUE
cg16850150	-0.0014699	0.0002436	3.4136e-08	0.0213867	0.132076	0.00192507	1.30966	17	26.5625	chr3:16448734	RFTN1	OpenSea	Intron	TRUE
cg16851425	0.00114617	0.00018051	3.60968e-09	0.00226151	0.236337	0.000575551	0.502152	14	21.875	chr13:109785412	IRS2	Island	Distal promotor	TRUE
cg16867657	0.00611571	0.000235095	6.63692e-52	4.15812e-46	0.833045	0.00101634	0.166186	0	0	chr6:11044644	ELOVL2	Island	Promoter (<=1kb)	TRUE
cg16875568	-0.00165968	0.000263076	1.09263e-08	0.0068455	0.131062	0.00247616	1.49195	16	25	chr13:101520759	ITGBL1;ITGBL1;ITGBL1;ITGBL1	OpenSea	Intron	NA
cg16899892	0.000880022	0.000140894	6.9487e-09	0.00435346	0.209045	0.000397295	0.451461	19	29.6875	chr1:53063299	PODN	Island	Distal promotor	TRUE
cg16919569	0.00246824	0.000379275	2.25469e-09	0.0014126	0.207899	0.00314715	1.27506	17	26.5625	chr4:173531684	NBLA00301;HAND2	Island	Distal promotor	TRUE
cg16931303	-0.00232666	0.00040594	7.15837e-08	0.0448482	0.208608	0.00278446	1.19676	18	28.125	chr9:91750599	ROR2	OpenSea	Intron	NA
cg16935839	0.00224992	0.000266837	6.83172e-14	4.28017e-08	0.361627	0.00121161	0.538512	14	21.875	chr15:39920287	GPR176;GPR176;GPR176;GPR176	Island	Promoter (<=1kb)	NA
cg16960758	-0.00196312	0.000341279	7.46022e-08	0.0467393	0.177979	0.00241337	1.22935	13	20.3125	chr2:168802482	NOSTRIN;NOSTRIN;NOSTRIN;NOSTRIN	OpenSea	Promoter (<=1kb)	TRUE
cg16962008	0.00148423	0.000232002	5.49943e-09	0.00344547	0.164582	0.00151614	1.0215	16	25	chr7:48036353	C7orf57	Island	Promoter (<=1kb)	TRUE
cg16968985	0.00184681	0.000310762	5.49448e-08	0.0344237	0.117358	0.00347803	1.88326	11	17.1875	chr17:28986236	SEZ6;SEZ6	Island	Intron	TRUE
cg16969368	0.00240786	0.00033285	6.39992e-11	4.00964e-05	0.24375	0.00243892	1.0129	13	20.3125	chr17:59565391	DHX40;DHX40	Island	Promoter (<=1kb)	TRUE
cg16987524	0.00291451	0.000481913	1.60887e-08	0.0100798	0.21375	0.00423644	1.45357	22	34.375	chr2:112181848	FBLN7;FBLN7	Island	Exon	TRUE
cg17005927	-0.00213715	0.000366764	5.26232e-08	0.0329692	0.182571	0.00277269	1.29738	8	12.5	chr10:133143492		Shore	Distal Intergenic	NA
cg17015290	-0.0010839	0.0001619	1.0333e-09	0.000647377	0.20513	0.00061725	0.569471	16	25	chr20:38222440	KIAA1755;KIAA1755	OpenSea	Promoter (<=1kb)	NA
cg17015844	0.000937728	0.000147998	4.10705e-09	0.00257312	0.226061	0.000408178	0.435284	13	20.3125	chr12:102958916	ASCL1	Island	Distal promotor	TRUE
cg17017591	0.00305499	0.00050937	3.53438e-08	0.0221434	0.143133	0.00757544	2.47969	12	18.75	chr6:28589988		Shelf	Distal promotor	TRUE
cg17018096	0.00112032	0.000194769	7.14942e-08	0.0447921	0.183564	0.000756892	0.675603	14	21.875	chr19:8592808	ADAMTS10	Island	Promoter (<=1kb)	TRUE
cg17018193	-0.00163938	0.000260188	1.27348e-08	0.0079785	0.12745	0.00249473	1.52175	15	23.4375	chr1:40795820	KCNQ4;KCNQ4	OpenSea	Intron	NA
cg17037461	-0.00200687	0.000275225	3.17139e-11	1.98692e-05	0.283706	0.00137872	0.687	11	17.1875	chr13:106344028		OpenSea	Distal Intergenic	NA
cg17046577	0.0015482	0.000241826	4.19525e-09	0.00262838	0.192235	0.00136559	0.882053	13	20.3125	chr7:85186045		Island	Promoter (<=1kb)	TRUE
cg17074353	0.00134877	0.000223979	2.37493e-08	0.0148792	0.178975	0.00113151	0.838915	12	18.75	chr15:69298513	PAQR5	Shore	Promoter (<=1kb)	TRUE
cg17074396	0.00163352	0.000262383	1.82659e-08	0.0114439	0.111359	0.00288712	1.76742	16	25	chr22:49450105		Island	Intron	TRUE
cg17075888	-0.0016683	0.000271092	1.99734e-08	0.0125136	0.135145	0.00241494	1.44755	10	15.625	chr7:95596027	PDK4	Shore	Promoter (<=1kb)	NA
cg17077610	0.00131861	0.000190772	6.31341e-10	0.000395544	0.167402	0.00117253	0.889213	13	20.3125	chr10:22477214		Island	Distal Intergenic	TRUE
cg17078790	-0.00101051	0.000137831	3.24416e-11	2.03251e-05	0.264452	0.000385087	0.381082	17	26.5625	chr21:41926584	C2CD2;C2CD2;C2CD2	OpenSea	Promoter (<=1kb)	NA
cg17101296	0.00239336	0.000361389	1.16551e-09	0.000730206	0.224064	0.0026896	1.12377	13	20.3125	chr8:144700323		Island	Distal Intergenic	TRUE
cg17101703	-0.00205307	0.000345696	2.72969e-08	0.0171019	0.206154	0.00220074	1.07192	14	21.875	chr2:69566569	AAK1	OpenSea	Intron	TRUE
cg17110586	0.00235303	0.000221377	3.19408e-19	2.00114e-13	0.466983	0.000856863	0.364153	10	15.625	chr19:35963721		Shelf	Distal Intergenic	TRUE
cg17118435	0.00178242	0.000302137	4.81745e-08	0.030182	0.154788	0.00235213	1.31963	16	25	chr16:8712803	ABAT;ABAT	OpenSea	Promoter (<=1kb)	NA
cg17127722	-0.00231441	0.000351699	4.30982e-09	0.00270016	0.110691	0.00583494	2.52113	14	21.875	chr15:75067433		OpenSea	Distal Intergenic	NA
cg17132054	-0.00173043	0.000258074	7.02076e-10	0.000439861	0.238999	0.00129274	0.747064	17	26.5625	chr10:2176677		OpenSea	Distal Intergenic	NA
cg17161718	0.00174878	0.00027783	5.14322e-09	0.0032223	0.219935	0.00147069	0.840982	15	23.4375	chr6:33192379	COL11A2;COL11A2;COL11A2;COL11A2;COL11A2;COL11A2;COL11A2;COL11A2	Island	Promoter (<=1kb)	TRUE
cg17163168	0.00331959	0.000439708	4.11226e-11	2.57639e-05	0.176246	0.00698332	2.10367	15	23.4375	chr1:3684171	TP73	OpenSea	Intron	TRUE
cg17165695	0.0011364	0.000191455	3.3046e-08	0.0207038	0.18166	0.000788777	0.6941	16	25	chr2:38960741	LOC100271715;LOC375196	Island	Promoter (<=1kb)	TRUE
cg17166123	0.00141363	0.000236502	2.41098e-08	0.0151052	0.200209	0.00108238	0.765673	13	20.3125	chr5:73451053		Shore	Distal Intergenic	NA
cg17168836	-0.00170329	0.000229376	1.65163e-11	1.03477e-05	0.286535	0.00097946	0.575041	13	20.3125	chr1:67790478	GNG12	OpenSea	Intron	TRUE
cg17179314	0.00211413	0.000244906	5.18401e-14	3.24785e-08	0.311524	0.00133929	0.633495	16	25	chr15:78641478	CHRNB4	Island	Promoter (<=1kb)	TRUE
cg17190891	0.00232768	0.000362298	5.63694e-09	0.00353162	0.150631	0.00414232	1.77959	14	21.875	chr7:102321645	SH2B2	Island	3' UTR	TRUE
cg17233022	-0.00141115	0.000227255	7.10323e-09	0.00445027	0.230942	0.000899119	0.637153	15	23.4375	chr1:28259009	SESN2	Shore	Promoter (<=1kb)	NA
cg17241310	0.00171578	0.000294987	4.83804e-08	0.030311	0.200142	0.00159518	0.929713	15	23.4375	chr1:90717299	BARHL2	Island	Promoter (<=1kb)	TRUE
cg17243289	0.00147715	0.000161439	1.27599e-15	7.99424e-10	0.395904	0.000451417	0.305601	15	23.4375	chr18:47931650	SMAD2;SMAD2;SMAD2	Island	Promoter (<=1kb)	TRUE
cg17254414	-0.00182538	0.000242909	9.80636e-12	6.14382e-06	0.297126	0.00106871	0.585471	16	25	chr14:103881058		OpenSea	Distal Intergenic	NA
cg17261529	-0.00217452	0.000281732	5.30112e-12	3.32123e-06	0.271929	0.00171656	0.789397	13	20.3125	chr20:34190254		OpenSea	Distal Intergenic	NA
cg17268658	0.00288647	0.000185109	2.68225e-30	1.68047e-24	0.619655	0.000693392	0.240221	5	7.8125	chr2:105399288	FHL2;FHL2;FHL2;FHL2	Island	Promoter (<=1kb)	NA
cg17269633	0.0021527	0.000365135	5.89952e-08	0.0369613	0.131932	0.00413414	1.92044	17	26.5625	chr17:44656232	C17orf104	Island	Promoter (<=1kb)	TRUE
cg17274126	-0.00264731	0.000459177	6.72909e-08	0.0421587	0.185474	0.00417301	1.57632	14	21.875	chr8:41665417	ANK1;ANK1;ANK1;ANK1;ANK1;ANK1;ANK1;ANK1	OpenSea	Promoter (<=1kb)	NA
cg17280346	0.00378659	0.000496661	6.52559e-12	4.08838e-06	0.28781	0.00481063	1.27044	12	18.75	chr3:147408916	ZIC1	Shore	Promoter (<=1kb)	TRUE
cg17283453	0.00173809	0.000282831	9.89746e-09	0.0062009	0.222118	0.00143447	0.825311	21	32.8125	chr19:9363204	ZNF177	Island	Promoter (<=1kb)	TRUE
cg17295225	0.00258226	0.000411445	5.83993e-09	0.0036588	0.238568	0.00288558	1.11747	19	29.6875	chr6:137493834	OLIG3	Island	Promoter (<=1kb)	TRUE
cg17296940	-0.00145236	0.000212689	3.42993e-10	0.00021489	0.257092	0.00082644	0.569031	16	25	chr1:205062066	CNTN2	OpenSea	Exon	NA
cg17321954	0.00102425	0.000132219	2.7238e-12	1.7065e-06	0.322544	0.000298759	0.291685	15	23.4375	chr3:120908034	STXBP5L	Island	Promoter (<=1kb)	TRUE
cg17326555	0.00211142	0.000362773	4.92404e-08	0.0308498	0.194345	0.00250577	1.18677	19	29.6875	chr1:118993070		Island	Distal Intergenic	TRUE
cg17331032	0.00229681	0.000397512	6.08727e-08	0.0381376	0.190897	0.00303161	1.31992	16	25	chr9:94608238	FBP1;FBP1	OpenSea	Intron	NA
cg17338146	-0.00209292	0.000289749	5.31264e-11	3.32844e-05	0.264595	0.00165069	0.788701	14	21.875	chr2:146385288		OpenSea	Distal Intergenic	TRUE
cg17340519	0.00148479	0.000251741	3.17117e-08	0.0198678	0.214765	0.0010929	0.736066	16	25	chr1:224618150	CNIH3	Island	Distal promotor	TRUE
cg17343432	-0.00251356	0.000419774	3.05305e-08	0.0191278	0.166093	0.0043009	1.71108	16	25	chr7:120989649	CPED1;CPED1	OpenSea	Promoter (<=1kb)	NA
cg17357286	0.0025584	0.000354755	5.04163e-11	3.15865e-05	0.274079	0.00235053	0.91875	13	20.3125	chr1:209938186	SYT14;SYT14;SYT14;SYT14;SYT14;SYT14;SYT14;SYT14;SYT14;SYT14;SYT14	Island	Promoter (<=1kb)	NA
cg17362434	0.00120603	0.000204144	3.26526e-08	0.0204573	0.19914	0.0007931	0.657613	18	28.125	chr11:69986126		Island	Distal Intergenic	TRUE
cg17365308	-0.00269943	0.000286778	3.08371e-16	1.93199e-10	0.403577	0.00146012	0.540897	10	15.625	chr12:126051869		OpenSea	Distal Intergenic	NA
cg17372101	-0.00192962	0.000242842	2.37895e-12	1.49044e-06	0.258489	0.00144822	0.75052	9	14.0625	chr7:147803630	CNTNAP2	OpenSea	Intron	TRUE
cg17402982	-0.00202267	0.00034292	3.31852e-08	0.020791	0.203724	0.00216815	1.07192	12	18.75	chr1:27610315		OpenSea	Downstream	NA
cg17403084	-0.00133188	0.000133989	2.22335e-17	1.39296e-11	0.412574	0.000342451	0.257118	8	12.5	chr12:120266231	PXN;PXN;PXN	Shore	Promoter (<=1kb)	NA
cg17408527	0.00135361	0.000223074	1.70694e-08	0.0106942	0.194015	0.00103204	0.762432	13	20.3125	chr19:58118600	ZSCAN18;ZSCAN18	Island	Promoter (<=1kb)	TRUE
cg17438030	0.00194925	0.000334678	4.56477e-08	0.0285989	0.20475	0.00200092	1.02651	16	25	chr5:73230552		Island	Distal Intergenic	TRUE
cg17444738	0.00145222	0.00022809	3.41208e-09	0.00213772	0.231978	0.000946688	0.651891	16	25	chr4:84496816	NKX6-1	Island	Distal promotor	TRUE
cg17453220	0.00373456	0.000487988	9.01383e-12	5.64729e-06	0.256037	0.00549467	1.4713	13	20.3125	chr5:59277084	PDE4D;PDE4D;PDE4D;PDE4D;PDE4D;PDE4D	OpenSea	Promoter (<=1kb)	NA
cg17453456	-0.00226725	0.000262101	3.38436e-13	2.12035e-07	0.191734	0.00293812	1.2959	10	15.625	chr1:156124728	LMNA;LMNA;LMNA	OpenSea	Distal promotor	TRUE
cg17465752	0.00240475	0.000380484	5.73726e-09	0.00359448	0.196106	0.00321412	1.33657	15	23.4375	chr8:22703636		Island	Distal Intergenic	TRUE
cg17471102	-0.0017777	0.000297306	2.68922e-08	0.0168483	0.184294	0.00189651	1.06683	15	23.4375	chr19:5851244	FUT3;FUT3;FUT3;FUT3	OpenSea	Promoter (<=1kb)	TRUE
cg17471939	0.00360575	0.000405075	9.43054e-14	5.90836e-08	0.205525	0.00681428	1.88984	10	15.625	chr1:3684315	TP73	OpenSea	Intron	TRUE
cg17472686	-0.00118396	0.000203215	4.8908e-08	0.0306415	0.191936	0.000800165	0.675838	13	20.3125	chr17:4565553		OpenSea	Distal Intergenic	NA
cg17481116	0.00313787	0.000440319	5.83021e-10	0.000365271	0.0849641	0.0143776	4.58197	10	15.625	chr8:14264492	SGCZ	OpenSea	Intron	NA
cg17484671	0.00153141	0.000254138	2.06767e-08	0.0129542	0.192212	0.00133633	0.872618	17	26.5625	chr1:30685311		Island	Distal Intergenic	TRUE
cg17508941	0.00210908	0.000313929	6.51434e-10	0.000408132	0.241026	0.00189916	0.900471	19	29.6875	chr7:19143657		Shore	Distal promotor	TRUE
cg17509718	0.00139422	0.000201553	7.79005e-10	0.000488057	0.144762	0.00155708	1.11681	13	20.3125	chr17:45664707	MGC57346-CRHR1;MGC57346-CRHR1	OpenSea	Intron	NA
cg17519553	-0.0013421	0.000189307	2.12897e-10	0.000133383	0.196294	0.000999941	0.745059	11	17.1875	chr2:28995933	FAM179A	OpenSea	Intron	NA
cg17544208	-0.00135152	0.000192077	1.53087e-10	9.59112e-05	0.244051	0.000767136	0.56761	15	23.4375	chr9:113579814	RGS3;RGS3;RGS3;RGS3;RGS3;RGS3;RGS3	OpenSea	Distal promotor	NA
cg17554862	-0.00168214	0.000236779	8.20709e-11	5.14186e-05	0.287915	0.000948872	0.564085	14	21.875	chr2:201126821	CFLAR;CFLAR;CFLAR;CFLAR;CFLAR;CFLAR;CFLAR	OpenSea	Distal promotor	NA
cg17559390	0.00165299	0.000229185	2.60576e-10	0.000163255	0.131458	0.00244769	1.48077	15	23.4375	chr5:13554111		OpenSea	Distal Intergenic	NA
cg17560895	0.00237563	0.000386404	3.3432e-08	0.0209456	0.0774271	0.00911758	3.83796	15	23.4375	chr9:97307609	CCDC180;LOC100499484-C9ORF174;LOC100499484-C9ORF174;LOC100499484-C9ORF174	Island	Promoter (<=1kb)	NA
cg17588800	0.00133683	0.000169961	7.71204e-12	4.8317e-06	0.199007	0.000975284	0.729548	15	23.4375	chr7:42238468	GLI3	Shore	Distal promotor	TRUE
cg17592231	0.00175886	0.000210648	1.05509e-13	6.61027e-08	0.351225	0.000774798	0.440511	7	10.9375	chr11:43583208		Shore	Distal promotor	TRUE
cg17600785	-0.00118885	0.000193991	1.59675e-08	0.0100039	0.171483	0.000925877	0.778798	16	25	chr3:56285580	ERC2	OpenSea	Intron	NA
cg17605476	0.00118011	0.000171882	3.38221e-10	0.0002119	0.241013	0.00059464	0.503886	12	18.75	chr4:157222765	GRIA2;GRIA2;GRIA2	Island	Distal promotor	TRUE
cg17621438	-0.00215839	0.000291493	4.25191e-11	2.66388e-05	0.217766	0.00226893	1.05121	12	18.75	chr5:64165389	RNF180;RNF180	Shore	Promoter (<=1kb)	TRUE
cg17629906	0.00108289	0.000182565	2.83625e-08	0.0177695	0.205206	0.000615814	0.568675	17	26.5625	chr12:1831486	LRTM2;LRTM2;LRTM2;CACNA2D4	OpenSea	Exon	NA
cg17655614	0.000967485	0.00016203	2.86832e-08	0.0179704	0.180661	0.000575578	0.594922	18	28.125	chr16:68737041	CDH1	Shore	Promoter (<=1kb)	TRUE
cg17661642	0.0014596	0.000245846	2.97258e-08	0.0186236	0.194435	0.00119677	0.819931	17	26.5625	chr15:96359410		Shore	Distal Intergenic	TRUE
cg17675043	-0.00377752	0.000427181	2.64699e-14	1.65837e-08	0.298011	0.0045575	1.20648	8	12.5	chr4:128387263		OpenSea	Distal Intergenic	NA
cg17710952	0.00217486	0.000309798	2.08546e-10	0.000130657	0.222951	0.0022352	1.02775	13	20.3125	chr16:28903338	ATP2A1;ATP2A1;ATP2A1;ATP2A1;ATP2A1;ATP2A1	Shelf	Exon	NA
cg17722002	0.00143025	0.0002479	6.00915e-08	0.0376481	0.198259	0.00112161	0.784204	13	20.3125	chr7:122300327		Island	Downstream	TRUE
cg17739573	-0.00215721	0.000358056	3.06203e-08	0.0191841	0.151012	0.00354723	1.64436	17	26.5625	chr4:74039637	CXCL3	Shore	Promoter (<=1kb)	NA
cg17741986	0.0013385	0.000174484	7.46348e-12	4.67597e-06	0.262336	0.000683052	0.510311	12	18.75	chr5:178940620	ZNF454	Island	Promoter (<=1kb)	TRUE
cg17780246	0.00293118	0.000466927	7.41395e-09	0.00464495	0.187091	0.00506164	1.72682	8	12.5	chr19:53978213	CACNG8	Island	Exon	TRUE
cg17791651	0.00161133	0.000217502	2.52459e-11	1.58169e-05	0.256996	0.00101777	0.631632	12	18.75	chr1:38047817	POU3F1	Island	Distal promotor	TRUE
cg17802949	0.00121805	0.000208654	4.29578e-08	0.0269136	0.205229	0.000779015	0.639561	18	28.125	chr22:39664886	CACNA1I;CACNA1I	Island	Exon	TRUE
cg17804348	0.00285492	0.000357877	6.94604e-12	4.35179e-06	0.175485	0.00519231	1.81872	14	21.875	chr1:3732909	TP73;TP73;TP73;TP73	Island	3' UTR	TRUE
cg17814758	-0.00184144	0.000301932	1.54683e-08	0.00969108	0.189386	0.00196787	1.06866	16	25	chr5:45192434		OpenSea	Distal Intergenic	TRUE
cg17819053	0.000662219	0.000115323	6.92915e-08	0.0434121	0.193714	0.000247483	0.373718	17	26.5625	chr1:119007003		Island	Distal Intergenic	TRUE
cg17861230	0.00250073	0.000383869	2.1909e-09	0.00137263	0.207679	0.00323487	1.29357	16	25	chr19:18233091	PDE4C	Island	Promoter (<=1kb)	TRUE
cg17861836	0.00181347	0.000310126	6.86798e-08	0.0430288	0.138301	0.0027782	1.53198	17	26.5625	chr17:81228705	C17orf56	OpenSea	Distal promotor	TRUE
cg17885226	0.00286801	0.000324085	7.2699e-15	4.55469e-09	0.3856	0.00177702	0.619599	12	18.75	chr6:104940856		Island	Promoter (<=1kb)	TRUE
cg17891166	-0.00120079	0.000153771	3.00629e-12	1.88349e-06	0.28335	0.000494465	0.411782	13	20.3125	chr7:74027659	ELN;ELN;ELN;ELN;ELN;ELN;ELN;ELN;ELN;ELN;ELN;ELN;ELN	OpenSea	Promoter (<=1kb)	NA
cg17892169	-0.00151247	0.000216749	2.93342e-10	0.000183783	0.210131	0.00116589	0.770848	12	18.75	chr17:7549327	TNFSF12;TNFSF12-TNFSF13	Island	Promoter (<=1kb)	TRUE
cg17903450	0.00169718	0.000220642	3.63821e-12	2.27939e-06	0.314876	0.000849766	0.500693	12	18.75	chr6:25652019	SCGN	Shore	Promoter (<=1kb)	NA
cg17921412	0.00133122	0.000206358	3.91354e-09	0.00245189	0.176568	0.00112055	0.841747	16	25	chr5:5495174		Island	Distal Intergenic	TRUE
cg17939805	0.00139406	0.0002254	9.054e-09	0.00567246	0.209913	0.000991778	0.711432	13	20.3125	chr18:47247617		Island	Distal promotor	TRUE
cg17953764	0.00305416	0.000407653	1.16687e-11	7.31059e-06	0.290111	0.00309475	1.01329	14	21.875	chr4:48490828	ZAR1	Island	Promoter (<=1kb)	TRUE
cg17977409	0.00150709	0.000242377	7.90723e-09	0.00495399	0.208141	0.00117161	0.777401	17	26.5625	chr9:17579229	SH3GL2;SH3GL2	Island	Promoter (<=1kb)	TRUE
cg17990814	-0.00272189	0.000303918	2.03111e-14	1.27252e-08	0.286194	0.00250538	0.920458	10	15.625	chr2:171878569	SLC25A12;SLC25A12	OpenSea	Intron	NA
cg18007249	-0.00163992	0.00023311	1.74771e-10	0.000109496	0.234579	0.00118979	0.725518	21	32.8125	chr15:70748727	UACA	OpenSea	Intron	NA
cg18013529	0.00175588	0.000287121	1.12438e-08	0.00704438	0.224462	0.00144432	0.822561	18	28.125	chr22:20979360	AIFM3;AIFM3;AIFM3;AIFM3;AIFM3;AIFM3;AIFM3;AIFM3	Shelf	Promoter (<=1kb)	NA
cg18014251	-0.00108828	0.000188354	5.93378e-08	0.037176	0.19386	0.000667753	0.613589	14	21.875	chr6:125769676		OpenSea	Distal Intergenic	NA
cg18023598	0.00202838	0.000281263	6.19207e-11	3.87942e-05	0.255329	0.00162696	0.8021	13	20.3125	chr1:19666011	HTR6	Island	Promoter (<=1kb)	TRUE
cg18031708	-0.00126882	0.00021417	3.38133e-08	0.0211845	0.184707	0.000963479	0.759353	14	21.875	chr5:113615542		OpenSea	Distal Intergenic	TRUE
cg18032969	0.00158294	0.000260208	1.31607e-08	0.00824534	0.221822	0.00119184	0.752927	15	23.4375	chr5:146345822		Island	Distal Intergenic	TRUE
cg18034299	-0.00110473	0.000170323	3.0884e-09	0.00193493	0.185277	0.00072764	0.658657	18	28.125	chr5:172932677	ERGIC1	OpenSea	Promoter (<=1kb)	TRUE
cg18035858	-0.00191218	0.000309298	9.86046e-09	0.00617771	0.200379	0.00197835	1.03461	14	21.875	chr5:32806389		OpenSea	Distal Intergenic	NA
cg18044383	0.00264246	0.000409952	3.21407e-09	0.00201366	0.199476	0.00379941	1.43783	16	25	chr18:61333925		Island	Promoter (<=1kb)	TRUE
cg18045815	-0.0016934	0.000279098	4.12033e-08	0.0258144	0.0912216	0.00387342	2.28736	12	18.75	chr18:9185005	ANKRD12;ANKRD12;ANKRD12	OpenSea	Intron	NA
cg18054674	0.00267156	0.000426632	1.086e-08	0.00680391	0.152674	0.00537072	2.01033	16	25	chr5:141373975	PCDHGA4;PCDHGA1;PCDHGA6;PCDHGA5;PCDHGB1;PCDHGA3;PCDHGA2;PCDHGA6;PCDHGB2;PCDHGB3	Shore	Promoter (<=1kb)	TRUE
cg18055623	0.00144624	0.000233743	1.93534e-08	0.0121252	0.124524	0.00199382	1.37863	16	25	chr19:53982073	CACNG8;MIR935	Island	Promoter (<=1kb)	TRUE
cg18064714	0.00144105	0.000152963	3.5747e-16	2.2396e-10	0.415808	0.000395583	0.27451	15	23.4375	chr7:20784937	SP8;SP8	Island	Distal promotor	TRUE
cg18071806	0.00192061	0.000296693	1.93626e-09	0.00121309	0.248098	0.00151577	0.789212	13	20.3125	chr12:19439124	AEBP2;AEBP2;AEBP2	Shore	Promoter (<=1kb)	NA
cg18074184	0.00175537	0.000292008	4.19262e-08	0.0262673	0.116649	0.00316375	1.80233	15	23.4375	chr4:48483073	SLC10A4	Shore	Promoter (<=1kb)	TRUE
cg18087326	-0.00166934	0.000249128	1.74526e-09	0.00109343	0.155394	0.00205364	1.23021	12	18.75	chr1:52601965	GPX7	Shore	Promoter (<=1kb)	TRUE
cg18115040	0.00245261	0.000376591	2.10714e-09	0.00132015	0.212579	0.00302106	1.23177	12	18.75	chr2:176116600	HOXD10	Island	Promoter (<=1kb)	TRUE
cg18143296	0.00133738	0.000220105	1.36657e-08	0.00856177	0.220668	0.000856463	0.640403	16	25	chr3:158094974		Island	Downstream	TRUE
cg18145105	0.00165014	0.000232538	4.1985e-10	0.000263042	0.131221	0.00244433	1.48129	15	23.4375	chr2:96500685	NEURL3	Island	Exon	TRUE
cg18158149	-0.0024941	0.00038159	1.51289e-09	0.000947845	0.238399	0.00269443	1.08032	14	21.875	chr1:162168425	NOS1AP;NOS1AP	OpenSea	Intron	NA
cg18165389	-0.00175515	0.000301928	4.89921e-08	0.0306942	0.200635	0.0016641	0.948129	12	18.75	chr3:11008116	SLC6A1;SLC6A1-AS1	OpenSea	Intron	NA
cg18182399	0.00219881	0.000338755	2.12904e-09	0.00133388	0.222466	0.0022911	1.04197	19	29.6875	chr2:219418453	DES;DES	Shore	Promoter (<=1kb)	TRUE
cg18184411	0.00153742	0.000185855	2.59326e-13	1.62472e-07	0.309865	0.000713775	0.464268	8	12.5	chr1:52843589	ZYG11A	Island	Distal promotor	TRUE
cg18194945	0.00154268	0.000250743	1.22337e-08	0.00766458	0.190113	0.00137461	0.891055	19	29.6875	chr3:158102802	SHOX2;SHOX2;SHOX2	Shore	Exon	TRUE
cg18215449	-0.00336358	0.000287496	5.7968e-21	3.63178e-15	0.450516	0.00187095	0.556238	5	7.8125	chr12:65695693		OpenSea	Distal Intergenic	TRUE
cg18218371	0.00150719	0.000220785	3.30978e-10	0.000207362	0.26442	0.000856815	0.568485	17	26.5625	chr8:103500815	RIMS2;RIMS2	Island	Promoter (<=1kb)	NA
cg18236477	0.00134667	0.00022272	1.61797e-08	0.0101368	0.213579	0.000905392	0.672318	17	26.5625	chr13:25468928	ATP8A2	Island	Promoter (<=1kb)	TRUE
cg18240400	0.00176623	0.000212946	4.92032e-13	3.08265e-07	0.263054	0.00118496	0.670895	9	14.0625	chr10:45673149	ANUBL1;ANUBL1	Island	Promoter (<=1kb)	TRUE
cg18247055	0.00174425	0.000288555	1.63016e-08	0.0102132	0.226729	0.00140688	0.806582	20	31.25	chr10:22345297	SPAG6;SPAG6	Island	Promoter (<=1kb)	TRUE
cg18261246	0.00119743	0.000194644	1.9145e-08	0.0119946	0.14032	0.00119105	0.994672	13	20.3125	chr11:20208784		OpenSea	Distal Intergenic	TRUE
cg18263365	0.00154598	0.000241327	2.92754e-09	0.00183414	0.228585	0.00109362	0.707393	14	21.875	chr5:137498764	SPOCK1	Island	Promoter (<=1kb)	TRUE
cg18267374	0.00110345	0.000189534	4.56152e-08	0.0285786	0.208013	0.000628559	0.569632	17	26.5625	chr8:24913760	NEFM;NEFM;NEFM	Island	Promoter (<=1kb)	TRUE
cg18273840	0.00266104	0.000441055	2.52598e-08	0.0158256	0.165082	0.00485584	1.82479	13	20.3125	chr5:45695541	HCN1	Island	Promoter (<=1kb)	TRUE
cg18279094	0.00351049	0.000526757	7.4557e-10	0.00046711	0.259271	0.00477371	1.35984	13	20.3125	chr1:63324373	FOXD3	Island	Distal promotor	TRUE
cg18279536	-0.00129504	0.000196948	6.70469e-09	0.00420058	0.062759	0.00339594	2.62226	17	26.5625	chr14:100728411	DLK1	Shore	Distal promotor	TRUE
cg18284157	0.0024588	0.000378007	3.04322e-09	0.00190662	0.178907	0.00376204	1.53004	18	28.125	chr22:36703757	CACNG2	Shore	Distal promotor	NA
cg18297437	0.00263532	0.000371255	9.80946e-11	6.14577e-05	0.259598	0.00268564	1.0191	12	18.75	chr3:147413545	ZIC1	Island	Exon	TRUE
cg18299578	0.00109821	0.00016019	3.01268e-10	0.000188749	0.257996	0.000470307	0.428247	15	23.4375	chr14:28766722	FOXG1	Shore	Promoter (<=1kb)	TRUE
cg18299860	-0.00206382	0.000306868	6.33477e-10	0.000396882	0.241597	0.00181287	0.878405	13	20.3125	chr17:2089390	SMG6;SMG6;SMG6;SMG6	OpenSea	Promoter (<=1kb)	NA
cg18310639	-0.00208748	0.000265963	1.63703e-12	1.02562e-06	0.318555	0.00126388	0.605457	15	23.4375	chr1:223716523	CAPN2;CAPN2	Shelf	Intron	TRUE
cg18313661	0.00197908	0.000319094	2.25127e-08	0.0141045	0.0984978	0.00486053	2.45595	16	25	chr7:64100212		Island	Distal Intergenic	TRUE
cg18318878	0.00123367	0.000208857	3.0733e-08	0.0192547	0.217804	0.000741079	0.600709	18	28.125	chr1:213985694		Island	Distal promotor	TRUE
cg18322569	0.00367741	0.00050476	3.23503e-11	2.02679e-05	0.284839	0.00460367	1.25188	9	14.0625	chr1:90717220	BARHL2;BARHL2	Island	Promoter (<=1kb)	TRUE
cg18329187	0.00480624	0.000454489	1.69748e-17	1.0635e-11	0.313492	0.00685874	1.42705	9	14.0625	chr14:103523374	CKB	Island	Promoter (<=1kb)	TRUE
cg18333339	-0.0014442	0.000189227	1.18163e-11	7.40306e-06	0.240633	0.00089241	0.617928	11	17.1875	chr3:113167009		OpenSea	Distal Intergenic	TRUE
cg18340013	-0.00217637	0.000329624	4.05442e-09	0.00254015	0.10905	0.00524696	2.41088	10	15.625	chr1:92962561	FAM69A;FAM69A;FAM69A;FAM69A	Shore	Distal promotor	NA
cg18343437	0.00209493	0.000347293	1.85502e-08	0.0116219	0.20267	0.00234101	1.11746	17	26.5625	chr8:141518315		Island	Distal Intergenic	TRUE
cg18343474	0.00107402	0.000143947	1.22745e-11	7.69014e-06	0.303817	0.000358384	0.333686	15	23.4375	chr1:229431161		Shore	Distal promotor	TRUE
cg18347642	0.00182176	0.000315227	6.3202e-08	0.0395969	0.183593	0.00200102	1.09839	20	31.25	chr4:21949143	KCNIP4	Island	Promoter (<=1kb)	TRUE
cg18350024	-0.0013012	0.00019409	9.35404e-10	0.000586044	0.211304	0.00085685	0.658507	13	20.3125	chr1:28881906		OpenSea	Distal Intergenic	NA
cg18358723	0.00141155	0.000207889	4.67056e-10	0.000292617	0.241884	0.000846707	0.599843	15	23.4375	chr5:88659800	LOC645323	Shore	Intron	TRUE
cg18358869	0.00289154	0.000433954	7.90459e-10	0.000495234	0.247535	0.00344606	1.19177	15	23.4375	chr10:101048320		Island	Distal Intergenic	TRUE
cg18363008	-0.00120988	0.000199184	1.6835e-08	0.0105473	0.193831	0.000825469	0.682274	15	23.4375	chr17:4771819	TM4SF5	OpenSea	Promoter (<=1kb)	TRUE
cg18368742	0.00127242	0.000213931	2.52259e-08	0.0158044	0.213762	0.000807416	0.634552	20	31.25	chr12:128268028	TMEM132C	Island	Promoter (<=1kb)	NA
cg18395623	-0.00181131	0.000264973	3.25763e-10	0.000204095	0.259518	0.00126926	0.700738	12	18.75	chr7:29947155	SCRN1;SCRN1;SCRN1;SCRN1	OpenSea	Intron	TRUE
cg18405719	-0.00263716	0.000425427	1.22436e-08	0.0076708	0.169032	0.00463558	1.75779	14	21.875	chr3:111559		OpenSea	Distal Intergenic	TRUE
cg18414021	0.00260951	0.000355791	6.156e-11	3.85682e-05	0.212159	0.00342855	1.31387	10	15.625	chr14:99603198	CCDC85C	Island	Distal promotor	TRUE
cg18420965	0.00145964	0.000247359	3.55015e-08	0.0222422	0.191596	0.00121885	0.835031	15	23.4375	chr4:65669427	EPHA5;EPHA5	Shore	Promoter (<=1kb)	TRUE
cg18425434	0.00199412	0.000337807	3.32377e-08	0.0208239	0.199501	0.00216338	1.08488	16	25	chr10:116670137	C10orf82	Island	Promoter (<=1kb)	TRUE
cg18431640	0.00111104	0.000182367	1.30009e-08	0.00814527	0.2295	0.000561907	0.505749	21	32.8125	chr13:99984937	ZIC2	Island	Intron	TRUE
cg18446045	0.000915895	0.000110386	1.58775e-13	9.94749e-08	0.355888	0.000205851	0.224754	13	20.3125	chr7:101165774	VGF	Island	Promoter (<=1kb)	NA
cg18465694	0.002862	0.000386392	2.76439e-11	1.73193e-05	0.250161	0.00332891	1.16314	15	23.4375	chr22:36410140		Island	Distal Intergenic	TRUE
cg18468354	0.00245248	0.000330067	1.45253e-11	9.10032e-06	0.299912	0.00190364	0.77621	16	25	chr14:36524312		Island	Distal Intergenic	TRUE
cg18471993	0.00255464	0.000441033	5.71404e-08	0.0357993	0.19002	0.00377182	1.47646	20	31.25	chr6:100469540		Island	Distal Intergenic	TRUE
cg18483289	0.00147219	0.000231758	4.37686e-09	0.00274217	0.209665	0.00110771	0.752426	11	17.1875	chr20:664253	SCRT2	Island	Exon	TRUE
cg18495047	0.00193319	0.000295949	4.45936e-09	0.00279385	0.130438	0.00337799	1.74737	10	15.625	chr22:24495198	C22orf45;C22orf45;UPB1	Island	Promoter (<=1kb)	TRUE
cg18501647	0.00202059	0.000213544	2.42115e-16	1.51689e-10	0.403523	0.000818273	0.404967	8	12.5	chr6:32149602	PRRT1	Shore	Distal promotor	TRUE
[truncated: 823 more rows]
